# Supplementary material for: A taxonomic revision and molecular phylogeny of the eastern Palearctic species of the genera Schizomyia Kieffer and Asteralobia Kovalev (Diptera, Cecidomyiidae, Asphondyliini), with descriptions of five new species of Schizomyia from Japan
Source: Zookeys. 2018 Dec 18;(808):123–60. doi: 10.3897/zookeys.808.29679 (PMC6305770; doi:10.3897/zookeys.808.29679)
Supplement: XML Treatment for Schizomyia achyranthesae [file zookeys.808.29679-treatment1.xml]

<!DOCTYPE tp:taxon-treatment
  PUBLIC "-//TaxonX//DTD Taxonomic Treatment Publishing DTD v0 20100105//EN" "tax-treatment-NSO.dtd">
<tp:taxon-treatment xmlns:tp="http://www.plazi.org/taxpub"><tp:treatment-meta><kwd-group><label>Taxon classification</label><kwd><named-content xmlns:xlink="http://www.w3.org/1999/xlink" content-type="kingdom">Animalia</named-content></kwd><kwd><named-content xmlns:xlink="http://www.w3.org/1999/xlink" content-type="order">Diptera</named-content></kwd><kwd><named-content xmlns:xlink="http://www.w3.org/1999/xlink" content-type="family">Cecidomyiidae</named-content></kwd></kwd-group><mixed-citation publication-type="journal"><person-group><name><surname>Elsayed</surname><given-names>Ayman Khamis</given-names></name><name><surname>Yukawa</surname><given-names>Junichi</given-names></name><name><surname>Tokuda</surname><given-names>Makoto</given-names></name></person-group><article-title>A taxonomic revision and molecular phylogeny of the eastern Palearctic species of the genera <italic><tp:taxon-name><tp:taxon-name-part taxon-name-part-type="genus" reg="Schizomyia">Schizomyia</tp:taxon-name-part></tp:taxon-name></italic> Kieffer and <italic><tp:taxon-name><tp:taxon-name-part taxon-name-part-type="genus" reg="Asteralobia">Asteralobia</tp:taxon-name-part></tp:taxon-name></italic> Kovalev (<tp:taxon-name><tp:taxon-name-part taxon-name-part-type="order">Diptera</tp:taxon-name-part></tp:taxon-name>, <tp:taxon-name><tp:taxon-name-part taxon-name-part-type="family">Cecidomyiidae</tp:taxon-name-part></tp:taxon-name>, <tp:taxon-name><tp:taxon-name-part taxon-name-part-type="tribe">Asphondyliini</tp:taxon-name-part></tp:taxon-name>), with descriptions of five new species of <italic><tp:taxon-name><tp:taxon-name-part taxon-name-part-type="genus" reg="Schizomyia">Schizomyia</tp:taxon-name-part></tp:taxon-name></italic> from Japan</article-title><source>Zookeys</source><day>18</day><month>12</month><year>2018</year><volume>2018</volume><issue>808</issue><fpage>123</fpage><lpage>160</lpage><pub-id pub-id-type="doi">10.3897/zookeys.808.29679</pub-id></mixed-citation></tp:treatment-meta><tp:nomenclature><tp:taxon-name>
                <tp:taxon-name-part taxon-name-part-type="genus" reg="Schizomyia">Schizomyia</tp:taxon-name-part>
                <tp:taxon-name-part taxon-name-part-type="species" reg="achyranthesae">achyranthesae</tp:taxon-name-part>
                <object-id xmlns:xlink="http://www.w3.org/1999/xlink" content-type="zoobank" xlink:type="simple">http://zoobank.org/AC909591-4D08-489E-AC19-9221F770F0D6</object-id>
              </tp:taxon-name><tp:taxon-authority>Elsayed &amp; Tokuda</tp:taxon-authority><tp:taxon-status xmlns:xlink="http://www.w3.org/1999/xlink" xlink:type="simple">sp. n.</tp:taxon-status><xref ref-type="fig" rid="F2">Figs 5–11</xref><xref ref-type="fig" rid="F3">, 12–17; Table S1</xref></tp:nomenclature><tp:treatment-sec sec-type="etymology" id="SECID0EJNBG"><title>Etymology.</title><p>The species name, <italic>achyranthesae</italic>, is based on the generic name the host plant, <italic><tp:taxon-name><tp:taxon-name-part taxon-name-part-type="genus" reg="Achyranthes">Achyranthes</tp:taxon-name-part><tp:taxon-name-part taxon-name-part-type="species" reg="bidentata">bidentata</tp:taxon-name-part></tp:taxon-name></italic> (<tp:taxon-name><tp:taxon-name-part taxon-name-part-type="family">Amaranthaceae</tp:taxon-name-part></tp:taxon-name>).</p></tp:treatment-sec><tp:treatment-sec sec-type="type material" id="SECID0EJOBG"><title>Type material.</title><p><italic>Holotype</italic>: 1♂ (<abbrev xmlns:xlink="http://www.w3.org/1999/xlink" xlink:title="Entomological Laboratory, Faculty of Agriculture, Kyushu University, Japan" id="ABBRID0EROBG" xlink:type="simple">KUEC</abbrev>): reared by A. K. Elsayed from a larva obtained from a fruit gall on <italic><tp:taxon-name><tp:taxon-name-part taxon-name-part-type="genus" reg="Achyranthes">A.</tp:taxon-name-part><tp:taxon-name-part taxon-name-part-type="species" reg="bidentata">bidentata</tp:taxon-name-part></tp:taxon-name></italic>, collected from Mount Tara, Saga Prefecture, Japan, on 7.x.2015, M. Tokuda leg., the larva departed from gall between 10–19.x.2015 and the adult male emerged on 3.ix.2016. <italic>Paratypes</italic>: All paratypes were reared from fruit galls on <italic><tp:taxon-name><tp:taxon-name-part taxon-name-part-type="genus" reg="Achyranthes">A.</tp:taxon-name-part><tp:taxon-name-part taxon-name-part-type="species" reg="bidentata">bidentata</tp:taxon-name-part></tp:taxon-name></italic> in Japan. 3 larvae: collected from Tokushima City, Tokushima Prefecture on 6.x.2001, M. Yukinari leg., larvae departed from galls on 12.x.2001; 5 larvae: collected from Tokushima City, Tokushima Prefecture on 30.x.2012, J. Yukawa et al. leg., larvae departed from galls on 30.x.2012; 8♀, 4 Pupal exuviae: collected from Takeo City, Saga Prefecture on 10.x.2015, A. Kita leg., larvae departed from galls between 13–19.x.2015, adults emerged on 1.ix.2016; 3♀: collected from Mount Hinokuma, Saga Prefecture on 16.x.2014, A. K. Elsayed &amp; M. Tokuda leg., larvae departed from galls on 22.x.2014, adults emerged in summer 2015; 4 pupal exuviae: collected from Takeo City, Saga Prefecture on 10.x.2015, larvae departed from galls between 13–19.x.2015, adults emerged on 29.viii.2016; 10♂, 6♀: same data as holotype.</p></tp:treatment-sec><tp:treatment-sec sec-type="description" id="SECID0ENPBG"><title>Description.</title><p><italic>Head</italic> (Fig. <xref ref-type="fig" rid="F2">5</xref>): Compound eyes separated on vertex by a diameter of 0.0–0.75 facets, eye bridge 7–8 facets long, facets hexagonal. Fronto-clypeus with 15–21 setae (<italic>n</italic> = 6). Labrum and labella setose. Palpus 4-segmented: first segment ca 34 μm, second 1.3 times as long as the first, third 1.5 as long as the second, fourth 1.3 as long as the third. Antenna: scape slightly wider than long, pedicel rounded, flagellomeres I and II partially fused; female flagellomeres I–IX cylindrical with 2 connected rings of circumfila (Fig. <xref ref-type="fig" rid="F2">6</xref>); distal flagellomeres successively shorter; flagellomere X about as long as wide; flagellomere XI rounded, slightly wider than long; <!--PageBreak--><!--PageBreak-->flagellomere XII rudimentary, partially fused with XI; male flagellomeres cylindrical with sinuous circumfila (Fig. <xref ref-type="fig" rid="F2">7</xref>).</p><fig id="F2" position="float" orientation="portrait"><label>Figures 5–11.</label><caption><p><italic><tp:taxon-name><tp:taxon-name-part taxon-name-part-type="genus" reg="Schizomyia">Schizomyia</tp:taxon-name-part><tp:taxon-name-part taxon-name-part-type="species" reg="achyranthesae">achyranthesae</tp:taxon-name-part></tp:taxon-name></italic>. <bold>5</bold> Head <bold>6</bold> Ventral view of female antennal flagellomere V <bold>7</bold> Ventral view of male flagellomere V <bold>8</bold> Wing <bold>9</bold> Tarsomere V and acromere <bold>10</bold> Terminal part of female abdomen <bold>11</bold> Ovipositor apex. Scale bars: 50 µm (<bold>6, 7, 9–11</bold>), 200 µm (<bold>5, 8</bold>).</p></caption><graphic xmlns:xlink="http://www.w3.org/1999/xlink" xlink:href="zookeys-808-123-g002.jpg" position="float" orientation="portrait" xlink:type="simple" id="oo_250409.jpg"/></fig><p><italic>Thorax</italic>: Wing (Fig. <xref ref-type="fig" rid="F2">8</xref>) length 1.60–2.02 mm (<italic>n</italic> = 6) in female, 1.43–1.73 mm (<italic>n</italic> = 5) in male: R<sub>1</sub> join C before wing midlength, R<sub>5</sub> join C just after wing apex, C broken after the conjunction with R<sub>5</sub>; wing fold present; M<sub>3+4</sub> forked with Cu. Tarsal claws untoothed, bent after midlength; empodia shorter than claws, with long setulae apically; pulvilli not discernable (Fig. <xref ref-type="fig" rid="F2">9</xref>). Anepimeral setae 19–23 (<italic>n</italic> = 8); mesanepisternum scales 22–38 (<italic>n</italic> = 6); lateral scutal setae 21–28 (<italic>n</italic> = 8). Lengths of leg segments as in Suppl. material <xref ref-type="supplementary-material" rid="S1">1</xref>: Table S1.</p><p><italic>Female abdomen</italic> (Figs <xref ref-type="fig" rid="F2">10</xref>, <xref ref-type="fig" rid="F2">11</xref>): Tergites with anterior pair of trichoid sensilla; tergites I–VII rectangular and evenly covered with scales, tergites I–VI with a posterior row of setae and some scattered setae laterally at midlength; tergite VII with 1–2 posterior rows of setae and some scattered setae laterally at midlength; tergite VIII bare, notched laterally, posterior margin with a pair of well-developed dorsal lobes. Sternites II–VI rectangular, bare and less pigmented medially, with the lateral pair of trichoid sensilla situated anterior to the sclerotized sternite, several scattered setae on the anterior half, and 1–2 rows of setae posteriorly; sternite VII about 2.6 times as long as preceding sternites, with anterior pair of trichoid sensilla laterally situated on the sternite and setae covering posterior two-thirds. Ovipositor: protrusible needlelike portion about 4 times as long as sternite VII (Fig. <xref ref-type="fig" rid="F2">10</xref>); cerci fused, each lobe with few setae (Fig. <xref ref-type="fig" rid="F2">11</xref>).</p><p><italic>Male abdomen</italic>: Tergites I–VII as in female; tergite VIII weakly sclerotized medially, with anterior pair of trichoid sensilla. Sternites II–VI as in female; sternite VII with lateral pair of trichoid sensilla situated anterior to the sclerotized sternite, several setae scattered anteriorly, median membranous bare area and 1–2 posterior row of setae; sternite VIII setose, with lateral pair of trichoid sensilla situated intersegmentally between sterna VII and VIII. Terminalia (Fig. <xref ref-type="fig" rid="F3">12</xref>): gonocoxite extending ventrally as convex lobe beyond of gonostylus; gonostylus stout, with unfused and compressed denticles, dorsally with setae on distal third, ventrally with a cluster of setae on the basal half. Cerci notched, each cercus with 4 strong setae and a few fine setae. Hypoproct shorter than cerci and aedeagus, bilobed, with a seta on each lobe. Parameres about half length of hypoproct. Aedeagus gradually tapering, acute apex, longer than cerci.</p><fig id="F3" position="float" orientation="portrait"><label>Figures 12–17.</label><caption><p><italic><tp:taxon-name><tp:taxon-name-part taxon-name-part-type="genus" reg="Schizomyia">Schizomyia</tp:taxon-name-part><tp:taxon-name-part taxon-name-part-type="species" reg="achyranthesae">achyranthesae</tp:taxon-name-part></tp:taxon-name></italic>. <bold>12</bold> Male terminalia <bold>13</bold> Larval spatula <bold>14</bold> Larval anus <bold>15</bold> Terminal larval segment dorsally <bold>16</bold> Ventral view of pupal head <bold>17</bold> Pupal prothoracic spiracle. Scale bars: 50 µm (<bold>12–15</bold>), 100 µm (<bold>16, 17</bold>).</p></caption><graphic xmlns:xlink="http://www.w3.org/1999/xlink" xlink:href="zookeys-808-123-g003.jpg" position="float" orientation="portrait" xlink:type="simple" id="oo_250410.jpg"/></fig><p><italic>Mature larva</italic> (Figs <xref ref-type="fig" rid="F3">13–15</xref>): Cylindrical, yellow. Number and position of thoracic and abdominal spiracles as in other <tp:taxon-name><tp:taxon-name-part taxon-name-part-type="tribe">Asphondyliini</tp:taxon-name-part></tp:taxon-name> (see <xref ref-type="bibr" rid="B22">Möhn 1961</xref>); 6 dorsal papillae present on all thoracic segments and abdominal segments I–VII, each with a seta; abdominal segment VIII with 2 dorsal lobes, each with a setose dorsal papilla. Sternal spatula bilobed (Fig. <xref ref-type="fig" rid="F3">13</xref>) with posterior portion about 3.6 times as wide as the base of the anterior free portion. Two groups of lateral papillae on all thoracic segments, the inner group of 2 setose papillae and the outer group of 2 setose and 1 asetose papillae. Two sternal papillae on each thoracic segment and 4 sternal papillae on abdominal segments I–VIII, all without setae and situated on slight swellings. Ventral papillae each with a seta on meso- and metathoracic segments and on abdominal segments I–VII. Anus situated ventrally, with simple opening and 4 asetose anal papillae (Fig. <xref ref-type="fig" rid="F3">14</xref>). Two <!--PageBreak--><!--PageBreak-->pairs of pleural papillae present on all thoracic segments and abdominal segment VIII, and 3 pairs on abdominal segments I–VII. Terminal segment (Fig. <xref ref-type="fig" rid="F3">15</xref>) with 2 setose and 2 corniform terminal papillae.</p><p><italic>Pupa</italic> (Figs <xref ref-type="fig" rid="F3">16</xref>, <xref ref-type="fig" rid="F3">17</xref>): Exuviae not pigmented except prothoracic spiracles and dorsal spines of abdomen. Antennal horns short; 2 pairs of cephalic papillae present, a pair with short seta; 2 pairs of lower facial papillae, a pair with seta; 3 lateral facial papillae present on each side, 1 with short seta, 2 without setae. Prothoracic spiracle, slightly curved, 23–29 μm long (<italic>n</italic> = 6), connected with trachea to the tip. Spiracles present on abdominal segments II–VI. Abdominal terga I–VIII each with anterior pair of trichoid sensilla and 2 pleural papillae; terga I–VII each with 3 pairs of dorsal papillae, only outermost pair with a seta; tergum VIII with a pair of dorsal papillae, each with a seta. Abdominal terga II–VIII each with 3–4 rows of spines on median third.</p></tp:treatment-sec><tp:treatment-sec sec-type="distribution" id="SECID0EIWBG"><title>Distribution.</title><p>Japan: Honshu, Shikoku, Kyushu (<xref ref-type="bibr" rid="B42">Yukawa and Masuda 1996</xref>) and Tanegashima Island (<xref ref-type="bibr" rid="B43">Yukawa et al. 2013</xref>).</p></tp:treatment-sec><tp:treatment-sec sec-type="Gall and life history" id="SECID0EWWBG"><title>Gall and life history.</title><p><italic><tp:taxon-name><tp:taxon-name-part taxon-name-part-type="genus" reg="Schizomyia">Schizomyia</tp:taxon-name-part><tp:taxon-name-part taxon-name-part-type="species" reg="achyranthesae">achyranthesae</tp:taxon-name-part></tp:taxon-name></italic> induces subglobular fruit galls on <italic><tp:taxon-name><tp:taxon-name-part taxon-name-part-type="genus" reg="Achyranthes">A.</tp:taxon-name-part><tp:taxon-name-part taxon-name-part-type="species" reg="bidentata">bidentata</tp:taxon-name-part></tp:taxon-name></italic>, 5.07–5.17 mm in diameter (<italic>n</italic> = 5) (Fig. <xref ref-type="fig" rid="F1">1</xref>) [Gall No. C-246 in <xref ref-type="bibr" rid="B42">Yukawa and Masuda (1996)</xref>]. Based on <xref ref-type="bibr" rid="B42">Yukawa and Masuda (1996)</xref> and present observations, each gall contains 1–13 chambers and each chamber contains a single larva. The galls appear in September. The mature larvae leave the galls between October and November and overwinter in the soil. The adults of <italic><tp:taxon-name><tp:taxon-name-part taxon-name-part-type="genus" reg="Schizomyia">S.</tp:taxon-name-part><tp:taxon-name-part taxon-name-part-type="species" reg="achyranthesae">achyranthesae</tp:taxon-name-part></tp:taxon-name></italic> emerge during the flowering season of the host plant in August and September.</p></tp:treatment-sec><tp:treatment-sec sec-type="remarks" id="SECID0ELYBG"><title>Remarks.</title><p><italic><tp:taxon-name><tp:taxon-name-part taxon-name-part-type="genus" reg="Schizomyia">Schizomyia</tp:taxon-name-part><tp:taxon-name-part taxon-name-part-type="species" reg="achyranthesae">achyranthesae</tp:taxon-name-part></tp:taxon-name></italic> is distinguishable from the known <italic><tp:taxon-name><tp:taxon-name-part taxon-name-part-type="genus" reg="Schizomyia">Schizomyia</tp:taxon-name-part></tp:taxon-name></italic> species, except <italic><tp:taxon-name><tp:taxon-name-part taxon-name-part-type="genus" reg="Schizomyia">S.</tp:taxon-name-part><tp:taxon-name-part taxon-name-part-type="species" reg="asteris">asteris</tp:taxon-name-part></tp:taxon-name></italic> and <italic><tp:taxon-name><tp:taxon-name-part taxon-name-part-type="genus" reg="Schizomyia">S.</tp:taxon-name-part><tp:taxon-name-part taxon-name-part-type="species" reg="solidaginis">solidaginis</tp:taxon-name-part></tp:taxon-name></italic>, by its shallowly constricted male flagellomeres, lateral position of anterior pair of trichoid sensilla and presence of four larval terminal papillae, as well as two setose papillae in inner group of lateral papillae. <italic><tp:taxon-name><tp:taxon-name-part taxon-name-part-type="genus" reg="Schizomyia">S.</tp:taxon-name-part><tp:taxon-name-part taxon-name-part-type="species" reg="achyranthesae">achyranthesae</tp:taxon-name-part></tp:taxon-name></italic> can be separated from <italic><tp:taxon-name><tp:taxon-name-part taxon-name-part-type="genus" reg="Schizomyia">S.</tp:taxon-name-part><tp:taxon-name-part taxon-name-part-type="species" reg="solidaginis">solidaginis</tp:taxon-name-part></tp:taxon-name></italic> based on the larval characters as follows: <italic><tp:taxon-name><tp:taxon-name-part taxon-name-part-type="genus" reg="Schizomyia">S.</tp:taxon-name-part><tp:taxon-name-part taxon-name-part-type="species" reg="achyranthesae">achyranthesae</tp:taxon-name-part></tp:taxon-name></italic> possesses a more elongated sternal spatula than <italic><tp:taxon-name><tp:taxon-name-part taxon-name-part-type="genus" reg="Schizomyia">S.</tp:taxon-name-part><tp:taxon-name-part taxon-name-part-type="species" reg="solidaginis">solidaginis</tp:taxon-name-part></tp:taxon-name></italic>; the inner group of lateral papillae consists of two setose papillae in <italic><tp:taxon-name><tp:taxon-name-part taxon-name-part-type="genus" reg="Schizomyia">S.</tp:taxon-name-part><tp:taxon-name-part taxon-name-part-type="species" reg="achyranthesae">achyranthesae</tp:taxon-name-part></tp:taxon-name></italic>, but one setose and one asetose papillae in <italic><tp:taxon-name><tp:taxon-name-part taxon-name-part-type="genus" reg="Schizomyia">S.</tp:taxon-name-part><tp:taxon-name-part taxon-name-part-type="species" reg="solidaginis">solidaginis</tp:taxon-name-part></tp:taxon-name></italic>; the anal opening is simple in <italic><tp:taxon-name><tp:taxon-name-part taxon-name-part-type="genus" reg="Schizomyia">S.</tp:taxon-name-part><tp:taxon-name-part taxon-name-part-type="species" reg="achyranthesae">achyranthesae</tp:taxon-name-part></tp:taxon-name></italic>, while branched in <italic><tp:taxon-name><tp:taxon-name-part taxon-name-part-type="genus" reg="Schizomyia">S.</tp:taxon-name-part><tp:taxon-name-part taxon-name-part-type="species" reg="solidaginis">solidaginis</tp:taxon-name-part></tp:taxon-name></italic>. Then, <italic><tp:taxon-name><tp:taxon-name-part taxon-name-part-type="genus" reg="Schizomyia">S.</tp:taxon-name-part><tp:taxon-name-part taxon-name-part-type="species" reg="achyranthesae">achyranthesae</tp:taxon-name-part></tp:taxon-name></italic> can be separated from <italic><tp:taxon-name><tp:taxon-name-part taxon-name-part-type="genus" reg="Schizomyia">S.</tp:taxon-name-part><tp:taxon-name-part taxon-name-part-type="species" reg="asteris">asteris</tp:taxon-name-part></tp:taxon-name></italic> by the following features: female cerci is less divided in <italic><tp:taxon-name><tp:taxon-name-part taxon-name-part-type="genus" reg="Schizomyia">S.</tp:taxon-name-part><tp:taxon-name-part taxon-name-part-type="species" reg="achyranthesae">achyranthesae</tp:taxon-name-part></tp:taxon-name></italic>; dorsal setae are present on the gonostylus in <italic><tp:taxon-name><tp:taxon-name-part taxon-name-part-type="genus" reg="Schizomyia">S.</tp:taxon-name-part><tp:taxon-name-part taxon-name-part-type="species" reg="achyranthesae">achyranthesae</tp:taxon-name-part></tp:taxon-name></italic>, but absent in <italic><tp:taxon-name><tp:taxon-name-part taxon-name-part-type="genus" reg="Asteralobia">A.</tp:taxon-name-part><tp:taxon-name-part taxon-name-part-type="species" reg="asteris">asteris</tp:taxon-name-part></tp:taxon-name></italic>; and the gonocoxite is only slightly extends ventrally beyond the gonostylus in <italic><tp:taxon-name><tp:taxon-name-part taxon-name-part-type="genus" reg="Schizomyia">S.</tp:taxon-name-part><tp:taxon-name-part taxon-name-part-type="species" reg="achyranthesae">achyranthesae</tp:taxon-name-part></tp:taxon-name></italic>, and the larval anal opening is simple in <italic><tp:taxon-name><tp:taxon-name-part taxon-name-part-type="genus" reg="Schizomyia">S.</tp:taxon-name-part><tp:taxon-name-part taxon-name-part-type="species" reg="achyranthesae">achyranthesae</tp:taxon-name-part></tp:taxon-name></italic> while branched in <italic><tp:taxon-name><tp:taxon-name-part taxon-name-part-type="genus" reg="Schizomyia">S.</tp:taxon-name-part><tp:taxon-name-part taxon-name-part-type="species" reg="asteris">asteris</tp:taxon-name-part></tp:taxon-name></italic>.</p></tp:treatment-sec><tp:treatment-sec><!--Section generated to contain objects referenced in tp:taxon-treatment.--><supplementary-material xmlns:xlink="http://www.w3.org/1999/xlink" id="S1" position="float" orientation="portrait" xlink:type="simple"><label>Supplementary material 1</label><caption><p>Supplementary data</p></caption><p>Data type: measurements</p><p>Explanation note: <bold>Table S1.</bold> Length (μm) of each leg segment in <italic><tp:taxon-name><tp:taxon-name-part taxon-name-part-type="genus" reg="Schizomyia">Schizomyia</tp:taxon-name-part><tp:taxon-name-part taxon-name-part-type="species" reg="achyranthesae">achyranthesae</tp:taxon-name-part></tp:taxon-name></italic> and <italic><tp:taxon-name><tp:taxon-name-part taxon-name-part-type="genus" reg="Schizomyia">S.</tp:taxon-name-part><tp:taxon-name-part taxon-name-part-type="species" reg="diplocyclosae">diplocyclosae</tp:taxon-name-part></tp:taxon-name></italic>. <bold>Table S2.</bold> Length (μm) of each leg segment in <italic><tp:taxon-name><tp:taxon-name-part taxon-name-part-type="genus" reg="Schizomyia">Schizomyia</tp:taxon-name-part><tp:taxon-name-part taxon-name-part-type="species" reg="tokudai">tokudai</tp:taxon-name-part></tp:taxon-name></italic> and <italic><tp:taxon-name><tp:taxon-name-part taxon-name-part-type="genus" reg="Schizomyia">S.</tp:taxon-name-part><tp:taxon-name-part taxon-name-part-type="species" reg="usubai">usubai</tp:taxon-name-part></tp:taxon-name></italic>. <bold>Table S3.</bold> Length (μm) of each leg segment in <italic><tp:taxon-name><tp:taxon-name-part taxon-name-part-type="genus" reg="Schizomyia">Schizomyia</tp:taxon-name-part><tp:taxon-name-part taxon-name-part-type="species" reg="paederiae">paederiae</tp:taxon-name-part></tp:taxon-name></italic> and <italic><tp:taxon-name><tp:taxon-name-part taxon-name-part-type="genus" reg="Schizomyia">S.</tp:taxon-name-part><tp:taxon-name-part taxon-name-part-type="species" reg="galiorum">galiorum</tp:taxon-name-part></tp:taxon-name></italic>. <bold>Table S4.</bold> Length (μm) of each leg segment in <italic><tp:taxon-name><tp:taxon-name-part taxon-name-part-type="genus" reg="Schizomyia">Schizomyia</tp:taxon-name-part><tp:taxon-name-part taxon-name-part-type="species" reg="patriniae">patriniae</tp:taxon-name-part></tp:taxon-name></italic> and <italic><tp:taxon-name><tp:taxon-name-part taxon-name-part-type="genus" reg="Schizomyia">S.</tp:taxon-name-part><tp:taxon-name-part taxon-name-part-type="species" reg="asteris">asteris</tp:taxon-name-part></tp:taxon-name></italic>.</p><media xlink:href="zookeys-808-123-s001.docx" mimetype="application" mime-subtype="vnd.openxmlformats-officedocument.wordprocessingml.document" position="float" orientation="portrait" xlink:type="simple" id="oo_250426.docx"/><permissions><license license-type="creative-commons-attribution" xlink:href="http://creativecommons.org/licenses/by/4.0/" xlink:type="simple"><license-p>This is an open access article distributed under the terms of the Creative Commons Attribution License (CC BY 4.0), which permits unrestricted use, distribution, and reproduction in any medium, provided the original author and source are credited.</license-p></license></permissions><attrib specific-use="authors">Ayman Khamis Elsayed, Junichi Yukawa, Makoto Tokuda</attrib></supplementary-material><fig id="F1" position="float" orientation="portrait"><label>Figures 1–4.</label><caption><p>Galls of <italic><tp:taxon-name><tp:taxon-name-part taxon-name-part-type="genus" reg="Schizomyia">Schizomyia</tp:taxon-name-part></tp:taxon-name></italic> spp. <bold>1</bold> Fruit gall induced by <italic><tp:taxon-name><tp:taxon-name-part taxon-name-part-type="genus" reg="Schizomyia">S.</tp:taxon-name-part><tp:taxon-name-part taxon-name-part-type="species" reg="achyranthesae">achyranthesae</tp:taxon-name-part></tp:taxon-name></italic> on <italic><tp:taxon-name><tp:taxon-name-part taxon-name-part-type="genus" reg="Achyranthes">Achyranthes</tp:taxon-name-part><tp:taxon-name-part taxon-name-part-type="species" reg="bidentata">bidentata</tp:taxon-name-part></tp:taxon-name></italic> (<tp:taxon-name><tp:taxon-name-part taxon-name-part-type="family">Amaranthaceae</tp:taxon-name-part></tp:taxon-name>) <bold>2</bold> Inflorescence galls induced by <italic><tp:taxon-name><tp:taxon-name-part taxon-name-part-type="genus" reg="Schizomyia">S.</tp:taxon-name-part><tp:taxon-name-part taxon-name-part-type="species" reg="castanopsisae">castanopsisae</tp:taxon-name-part></tp:taxon-name></italic> on <italic><tp:taxon-name><tp:taxon-name-part taxon-name-part-type="genus" reg="Castanopsis">Castanopsis</tp:taxon-name-part><tp:taxon-name-part taxon-name-part-type="species" reg="sieboldii">sieboldii</tp:taxon-name-part></tp:taxon-name></italic> (<tp:taxon-name><tp:taxon-name-part taxon-name-part-type="family">Fagaceae</tp:taxon-name-part></tp:taxon-name>) <bold>3</bold> Fruit galls (arrows) induced by <italic><tp:taxon-name><tp:taxon-name-part taxon-name-part-type="genus" reg="Schizomyia">S.</tp:taxon-name-part><tp:taxon-name-part taxon-name-part-type="species" reg="usubai">usubai</tp:taxon-name-part></tp:taxon-name></italic> on <italic><tp:taxon-name><tp:taxon-name-part taxon-name-part-type="genus" reg="Trachelospermum">Trachelospermum</tp:taxon-name-part><tp:taxon-name-part taxon-name-part-type="species" reg="asiaticum">asiaticum</tp:taxon-name-part></tp:taxon-name></italic> (<tp:taxon-name><tp:taxon-name-part taxon-name-part-type="family">Apocynaceae</tp:taxon-name-part></tp:taxon-name>) <bold>4</bold> A flower bud gall (white arrow) induced by <italic><tp:taxon-name><tp:taxon-name-part taxon-name-part-type="genus" reg="Schizomyia">S.</tp:taxon-name-part><tp:taxon-name-part taxon-name-part-type="species" reg="paederiae">paederiae</tp:taxon-name-part></tp:taxon-name></italic> on <italic><tp:taxon-name><tp:taxon-name-part taxon-name-part-type="genus" reg="Paederia">Paederia</tp:taxon-name-part><tp:taxon-name-part taxon-name-part-type="species" reg="foetida">foetida</tp:taxon-name-part></tp:taxon-name></italic> (<tp:taxon-name><tp:taxon-name-part taxon-name-part-type="family">Rubiaceae</tp:taxon-name-part></tp:taxon-name>) [red arrows indicate normal flower buds].</p></caption><graphic xmlns:xlink="http://www.w3.org/1999/xlink" xlink:href="zookeys-808-123-g001.jpg" position="float" orientation="portrait" xlink:type="simple" id="oo_250408.jpg"/></fig></tp:treatment-sec><ref-list><ref id="B22"><mixed-citation xmlns:xlink="http://www.w3.org/1999/xlink" xlink:type="simple"><person-group><name name-style="western"><surname>Möhn</surname><given-names>E</given-names></name></person-group> (<year>1961</year>) <article-title>Neue Asphondyliidi-Gattungen (<tp:taxon-name><tp:taxon-name-part taxon-name-part-type="order">Diptera</tp:taxon-name-part></tp:taxon-name>, <tp:taxon-name><tp:taxon-name-part taxon-name-part-type="family">Itonididae</tp:taxon-name-part></tp:taxon-name>).</article-title><source>Stuttgarter Beiträge zur Naturkunde</source><volume>49</volume>: <fpage>1</fpage>–<lpage>14</lpage>.</mixed-citation></ref><ref id="B42"><mixed-citation xmlns:xlink="http://www.w3.org/1999/xlink" xlink:type="simple"><person-group><name name-style="western"><surname>Yukawa</surname><given-names>J</given-names></name><name name-style="western"><surname>Masuda</surname><given-names>H</given-names></name></person-group> (<year>1996</year>) <source>Insect and mite galls in Japan in color.</source><publisher-name>Zenkoku Nôson Kyôiku Kyôkai</publisher-name>, <publisher-loc>Tokyo</publisher-loc>, <size units="page">826 pp</size>. [In Japanese with English explanations for color plates].</mixed-citation></ref><ref id="B43"><mixed-citation xmlns:xlink="http://www.w3.org/1999/xlink" xlink:type="simple"><person-group><name name-style="western"><surname>Yukawa</surname><given-names>J</given-names></name><name name-style="western"><surname>Ogata</surname><given-names>K</given-names></name><name name-style="western"><surname>Kaburagi</surname><given-names>K</given-names></name><name name-style="western"><surname>Tokuda</surname><given-names>M</given-names></name></person-group> (<year>2013</year>) <article-title>Cecidomyiid galls found on Tanegashima Island.</article-title><source>Satsuma</source><volume>150</volume>: <fpage>48</fpage>–<lpage>61</lpage>. [In Japanese]</mixed-citation></ref></ref-list></tp:taxon-treatment>
