# Supplementary material for: A taxonomic revision and molecular phylogeny of the eastern Palearctic species of the genera Schizomyia Kieffer and Asteralobia Kovalev (Diptera, Cecidomyiidae, Asphondyliini), with descriptions of five new species of Schizomyia from Japan
Source: Zookeys. 2018 Dec 18;(808):123–60. doi: 10.3897/zookeys.808.29679 (PMC6305770; doi:10.3897/zookeys.808.29679)
Supplement: XML Treatment for Schizomyia diplocyclosae [file zookeys.808.29679-treatment2.xml]

<!DOCTYPE tp:taxon-treatment
  PUBLIC "-//TaxonX//DTD Taxonomic Treatment Publishing DTD v0 20100105//EN" "tax-treatment-NSO.dtd">
<tp:taxon-treatment xmlns:tp="http://www.plazi.org/taxpub"><tp:treatment-meta><kwd-group><label>Taxon classification</label><kwd><named-content xmlns:xlink="http://www.w3.org/1999/xlink" content-type="kingdom">Animalia</named-content></kwd><kwd><named-content xmlns:xlink="http://www.w3.org/1999/xlink" content-type="order">Diptera</named-content></kwd><kwd><named-content xmlns:xlink="http://www.w3.org/1999/xlink" content-type="family">Cecidomyiidae</named-content></kwd></kwd-group><mixed-citation publication-type="journal"><person-group><name><surname>Elsayed</surname><given-names>Ayman Khamis</given-names></name><name><surname>Yukawa</surname><given-names>Junichi</given-names></name><name><surname>Tokuda</surname><given-names>Makoto</given-names></name></person-group><article-title>A taxonomic revision and molecular phylogeny of the eastern Palearctic species of the genera <italic><tp:taxon-name><tp:taxon-name-part taxon-name-part-type="genus" reg="Schizomyia">Schizomyia</tp:taxon-name-part></tp:taxon-name></italic> Kieffer and <italic><tp:taxon-name><tp:taxon-name-part taxon-name-part-type="genus" reg="Asteralobia">Asteralobia</tp:taxon-name-part></tp:taxon-name></italic> Kovalev (<tp:taxon-name><tp:taxon-name-part taxon-name-part-type="order">Diptera</tp:taxon-name-part></tp:taxon-name>, <tp:taxon-name><tp:taxon-name-part taxon-name-part-type="family">Cecidomyiidae</tp:taxon-name-part></tp:taxon-name>, <tp:taxon-name><tp:taxon-name-part taxon-name-part-type="tribe">Asphondyliini</tp:taxon-name-part></tp:taxon-name>), with descriptions of five new species of <italic><tp:taxon-name><tp:taxon-name-part taxon-name-part-type="genus" reg="Schizomyia">Schizomyia</tp:taxon-name-part></tp:taxon-name></italic> from Japan</article-title><source>Zookeys</source><day>18</day><month>12</month><year>2018</year><volume>2018</volume><issue>808</issue><fpage>123</fpage><lpage>160</lpage><pub-id pub-id-type="doi">10.3897/zookeys.808.29679</pub-id></mixed-citation></tp:treatment-meta><tp:nomenclature><tp:taxon-name>
                <tp:taxon-name-part taxon-name-part-type="genus" reg="Schizomyia">Schizomyia</tp:taxon-name-part>
                <tp:taxon-name-part taxon-name-part-type="species" reg="diplocyclosae">diplocyclosae</tp:taxon-name-part>
                <object-id xmlns:xlink="http://www.w3.org/1999/xlink" content-type="zoobank" xlink:type="simple">http://zoobank.org/C884D6A9-466D-45A8-9C63-A772B85E2539</object-id>
              </tp:taxon-name><tp:taxon-authority>Elsayed &amp; Tokuda</tp:taxon-authority><tp:taxon-status xmlns:xlink="http://www.w3.org/1999/xlink" xlink:type="simple">sp. n.</tp:taxon-status><xref ref-type="fig" rid="F4">Figs 18–24</xref><xref ref-type="fig" rid="F5">, 25–29; Table S1</xref><!--PageBreak--></tp:nomenclature><tp:treatment-sec sec-type="Characters" id="SECID0ECHA0"><p>Characters given in <italic><tp:taxon-name><tp:taxon-name-part taxon-name-part-type="genus" reg="Schizomyia">S.</tp:taxon-name-part><tp:taxon-name-part taxon-name-part-type="species" reg="achyranthesae">achyranthesae</tp:taxon-name-part></tp:taxon-name></italic> except for the following:</p></tp:treatment-sec><tp:treatment-sec sec-type="etymology" id="SECID0ENBAI"><title>Etymology.</title><p>The species name, <italic>diplocyclosae</italic>, is based on the generic name of the host plant, <italic><tp:taxon-name><tp:taxon-name-part taxon-name-part-type="genus" reg="Diplocyclos">Diplocyclos</tp:taxon-name-part><tp:taxon-name-part taxon-name-part-type="species" reg="palmatus">palmatus</tp:taxon-name-part></tp:taxon-name></italic> (<tp:taxon-name><tp:taxon-name-part taxon-name-part-type="family">Cucurbitaceae</tp:taxon-name-part></tp:taxon-name>).</p><!--PageBreak--><!--PageBreak--></tp:treatment-sec><tp:treatment-sec sec-type="type material" id="SECID0EPCAI"><title>Type material.</title><p><italic>Holotype</italic>: 1♂ (<abbrev xmlns:xlink="http://www.w3.org/1999/xlink" xlink:title="Entomological Laboratory, Faculty of Agriculture, Kyushu University, Japan" id="ABBRID0EXCAI" xlink:type="simple">KUEC</abbrev>): reared from a larva obtained from a flower bud gall on <italic><tp:taxon-name><tp:taxon-name-part taxon-name-part-type="genus" reg="Diplocyclos">D.</tp:taxon-name-part><tp:taxon-name-part taxon-name-part-type="species" reg="palmatus">palmatus</tp:taxon-name-part></tp:taxon-name></italic>, collected from Hantagawa, Naha City, Okinawa Prefecture, Japan on 10.ii.2016, T. Ganaha-Kikumura leg., emerged on 14.iii.2016. <italic>Paratypes</italic>: All paratypes were reared from flower bud galls on <italic><tp:taxon-name><tp:taxon-name-part taxon-name-part-type="genus" reg="Diplocyclos">D.</tp:taxon-name-part><tp:taxon-name-part taxon-name-part-type="species" reg="palmatus">palmatus</tp:taxon-name-part></tp:taxon-name></italic> in Japan. 4 larvae: collected from Gogayama, Nakijin Village, Okinawa Prefecture on 4.iii.2002, M. Tokuda leg., departed from galls on 9.iii.2002; 2 larvae: collected from Kinjo cho, Naha City, Okinawa Prefecture on 13.i.1977, S. Yamauchi leg.; 4 pupal exuviae: collected from Shuri, Naha City, Okinawa Prefecture, emerged in February 1977, S. Yamauchi leg.; 2 pupal exuviae, 3♂, 5♀: same data as holotype; 5 pupal exuviae, 3♂, 2♀: collected from Hantagawa, Naha City, Okinawa Prefecture on 10.ii.2016, T. Ganaha-Kikumura leg., emerged on 15.iii.2016; 1 pupal exuviae: collected from Hantagawa, Naha City, Okinawa Prefecture on 10.ii.2016, T. Ganaha-Kikumura leg., emerged on 16.iii.2016; 1 pupal exuviae: collected from Hantagawa, Naha City, Okinawa Prefecture on 10.ii.2016, T. Ganaha-Kikumura leg., emerged on 21.iii.2016.</p></tp:treatment-sec><tp:treatment-sec sec-type="description" id="SECID0E6DAI"><title>Description.</title><p><italic>Head</italic> (Fig. <xref ref-type="fig" rid="F4">18</xref>): Fronto-clypeus with 17–24 setae (<italic>n</italic> = 6). Palpus: first segment ca 38.3 μm, second 1.4 times as long as the first, third 1.3 as long as the second, fourth 1.5 as long as the third.</p><fig id="F4" position="float" orientation="portrait"><label>Figures 18–24.</label><caption><p><italic><tp:taxon-name><tp:taxon-name-part taxon-name-part-type="genus" reg="Schizomyia">Schizomyia</tp:taxon-name-part><tp:taxon-name-part taxon-name-part-type="species" reg="diplocyclosae">diplocyclosae</tp:taxon-name-part></tp:taxon-name></italic>. <bold>18</bold> Head <bold>19</bold> Ventral view of female flagellomere V <bold>20</bold> Dorsal view of male flagellomere V <bold>21</bold> Wing <bold>22</bold> Tarsomere V and acromere <bold>23</bold> Terminal part of female abdomen <bold>24</bold> Ovipositor apex Scale bars: 100 µm (<bold>18, 19</bold>), 50 µm (<bold>20–24</bold>).</p></caption><graphic xmlns:xlink="http://www.w3.org/1999/xlink" xlink:href="zookeys-808-123-g004.jpg" position="float" orientation="portrait" xlink:type="simple" id="oo_250411.jpg"/></fig><p><italic>Thorax</italic>: Wing (Fig. <xref ref-type="fig" rid="F4">21</xref>) length 2.15–2.26 mm (<italic>n</italic> = 5) in female, 1.70–2.12 (<italic>n</italic> = 5) in male. Empodia slightly longer than tarsal claws (Fig. <xref ref-type="fig" rid="F4">22</xref>). Anepimeral setae 11–18 (<italic>n</italic> = 8); mesanepisternum scales 20–38 (<italic>n</italic> = 8); lateral scutum setae 26–48 (<italic>n</italic> = 8). Lengths of leg segments as in Suppl. material <xref ref-type="supplementary-material" rid="S1">1</xref>: Table S1.</p><p><italic>Female abdomen</italic> (Figs <xref ref-type="fig" rid="F4">23</xref>, <xref ref-type="fig" rid="F4">24</xref>): Posterior margin of tergite VIII with a pair of slightly developed dorsal lobes. Sternite VII about 2.5 times as long as preceding sternites. Ovipositor: distal protrusible needle-like portion about 3 times as long as sternite VII.</p><p><italic>Male abdomen</italic>: Terminalia (Fig. <xref ref-type="fig" rid="F5">25</xref>): Gonostylus dorsally with several setae on distal half.</p><fig id="F5" position="float" orientation="portrait"><label>Figures 25–29.</label><caption><p><italic><tp:taxon-name><tp:taxon-name-part taxon-name-part-type="genus" reg="Schizomyia">Schizomyia</tp:taxon-name-part><tp:taxon-name-part taxon-name-part-type="species" reg="diplocyclosae">diplocyclosae</tp:taxon-name-part></tp:taxon-name></italic>. <bold>25</bold> Male terminalia <bold>26</bold> Larval spatula <bold>27</bold> Terminal larval segments dorsally <bold>28</bold> Ventral view of pupal head <bold>29</bold> Prothoracic spiracle in pupa. Scale bars: 50 µm (<bold>25–27</bold>), 100 µm (<bold>28, 29</bold>).</p></caption><graphic xmlns:xlink="http://www.w3.org/1999/xlink" xlink:href="zookeys-808-123-g005.jpg" position="float" orientation="portrait" xlink:type="simple" id="oo_250412.jpg"/></fig><p><italic>Mature larva</italic>: Sternal spatula with posterior portion about 2.8 times as wide as the base of the anterior free portion (Fig. <xref ref-type="fig" rid="F5">26</xref>). Larval anus with 2 asetose anal papillae.</p><p><italic>Pupa</italic> (Figs <xref ref-type="fig" rid="F5">28</xref>, <xref ref-type="fig" rid="F5">29</xref>): Prothoracic spiracle 280–310 μm long (<italic>n</italic> = 6).</p></tp:treatment-sec><tp:treatment-sec sec-type="distribution" id="SECID0EFJAI"><title>Distribution.</title><p>Japan: Kikaijima Island and Okinawa-honto Island (<xref ref-type="bibr" rid="B42">Yukawa and Masuda 1996</xref>).</p></tp:treatment-sec><tp:treatment-sec sec-type="Gall and life history" id="SECID0EPJAI"><title>Gall and life history.</title><p><italic><tp:taxon-name><tp:taxon-name-part taxon-name-part-type="genus" reg="Schizomyia">Schizomyia</tp:taxon-name-part><tp:taxon-name-part taxon-name-part-type="species" reg="diplocyclosae">diplocyclosae</tp:taxon-name-part></tp:taxon-name></italic> induces subglobular and pale green flower bud galls on <italic><tp:taxon-name><tp:taxon-name-part taxon-name-part-type="genus" reg="Diplocyclos">D.</tp:taxon-name-part><tp:taxon-name-part taxon-name-part-type="species" reg="palmatus">palmatus</tp:taxon-name-part></tp:taxon-name></italic>, about 6–10 mm in diameter. Each gall consists of 10–45 chambers and each chamber contains a single larva [Gall No. C-409 in <xref ref-type="bibr" rid="B42">Yukawa and Masuda (1996)</xref>]. Galls become mature between December and March and larvae depart from galls to drop to the ground. The adults of <italic><tp:taxon-name><tp:taxon-name-part taxon-name-part-type="genus" reg="Schizomyia">S.</tp:taxon-name-part><tp:taxon-name-part taxon-name-part-type="species" reg="diplocyclosae">diplocyclosae</tp:taxon-name-part></tp:taxon-name></italic> emerge in February and March when the larvae were reared under laboratory temperature (<xref ref-type="bibr" rid="B42">Yukawa and Masuda 1996</xref>, present data). Similar flower bud galls were found on <italic><tp:taxon-name><tp:taxon-name-part taxon-name-part-type="genus" reg="Melothria">Melothria</tp:taxon-name-part><tp:taxon-name-part taxon-name-part-type="species" reg="liukiuensis">liukiuensis</tp:taxon-name-part></tp:taxon-name></italic> Nakai (<tp:taxon-name><tp:taxon-name-part taxon-name-part-type="family">Cucurbitaceae</tp:taxon-name-part></tp:taxon-name>) and considered to be induced by this species or a closely related one (Yamauchi et al. 1982, <xref ref-type="bibr" rid="B42">Yukawa and Masuda 1996</xref>).</p><!--PageBreak--></tp:treatment-sec><tp:treatment-sec sec-type="remarks" id="SECID0ETLAI"><title>Remarks.</title><p><italic><tp:taxon-name><tp:taxon-name-part taxon-name-part-type="genus" reg="Schizomyia">Schizomyia</tp:taxon-name-part><tp:taxon-name-part taxon-name-part-type="species" reg="diplocyclosae">diplocyclosae</tp:taxon-name-part></tp:taxon-name></italic> is morphologically very similar to <italic><tp:taxon-name><tp:taxon-name-part taxon-name-part-type="genus" reg="Schizomyia">S.</tp:taxon-name-part><tp:taxon-name-part taxon-name-part-type="species" reg="achyranthesae">achyranthesae</tp:taxon-name-part></tp:taxon-name></italic> but differs from it by the following characters: <italic><tp:taxon-name><tp:taxon-name-part taxon-name-part-type="genus" reg="Schizomyia">S.</tp:taxon-name-part><tp:taxon-name-part taxon-name-part-type="species" reg="diplocyclosae">diplocyclosae</tp:taxon-name-part></tp:taxon-name></italic> has a shorter ovipositor (protrusible needle-like-portion three times as long as sternite VII while four times as long in <italic><tp:taxon-name><tp:taxon-name-part taxon-name-part-type="genus" reg="Schizomyia">S.</tp:taxon-name-part><tp:taxon-name-part taxon-name-part-type="species" reg="achyranthesae">achyranthesae</tp:taxon-name-part></tp:taxon-name></italic>), less developed dorsal lobes on the posterior margin of female tergite VIII, gonocoxite more pointed posteroapically, empodia longer than claws and larva with only two anal papillae (four in <italic><tp:taxon-name><tp:taxon-name-part taxon-name-part-type="genus" reg="Schizomyia">S.</tp:taxon-name-part><tp:taxon-name-part taxon-name-part-type="species" reg="achyranthesae">achyranthesae</tp:taxon-name-part></tp:taxon-name></italic>).</p><!--PageBreak--></tp:treatment-sec><tp:treatment-sec><!--Section generated to contain objects referenced in tp:taxon-treatment.--><supplementary-material xmlns:xlink="http://www.w3.org/1999/xlink" id="S1" position="float" orientation="portrait" xlink:type="simple"><label>Supplementary material 1</label><caption><p>Supplementary data</p></caption><p>Data type: measurements</p><p>Explanation note: <bold>Table S1.</bold> Length (μm) of each leg segment in <italic><tp:taxon-name><tp:taxon-name-part taxon-name-part-type="genus" reg="Schizomyia">Schizomyia</tp:taxon-name-part><tp:taxon-name-part taxon-name-part-type="species" reg="achyranthesae">achyranthesae</tp:taxon-name-part></tp:taxon-name></italic> and <italic><tp:taxon-name><tp:taxon-name-part taxon-name-part-type="genus" reg="Schizomyia">S.</tp:taxon-name-part><tp:taxon-name-part taxon-name-part-type="species" reg="diplocyclosae">diplocyclosae</tp:taxon-name-part></tp:taxon-name></italic>. <bold>Table S2.</bold> Length (μm) of each leg segment in <italic><tp:taxon-name><tp:taxon-name-part taxon-name-part-type="genus" reg="Schizomyia">Schizomyia</tp:taxon-name-part><tp:taxon-name-part taxon-name-part-type="species" reg="tokudai">tokudai</tp:taxon-name-part></tp:taxon-name></italic> and <italic><tp:taxon-name><tp:taxon-name-part taxon-name-part-type="genus" reg="Schizomyia">S.</tp:taxon-name-part><tp:taxon-name-part taxon-name-part-type="species" reg="usubai">usubai</tp:taxon-name-part></tp:taxon-name></italic>. <bold>Table S3.</bold> Length (μm) of each leg segment in <italic><tp:taxon-name><tp:taxon-name-part taxon-name-part-type="genus" reg="Schizomyia">Schizomyia</tp:taxon-name-part><tp:taxon-name-part taxon-name-part-type="species" reg="paederiae">paederiae</tp:taxon-name-part></tp:taxon-name></italic> and <italic><tp:taxon-name><tp:taxon-name-part taxon-name-part-type="genus" reg="Schizomyia">S.</tp:taxon-name-part><tp:taxon-name-part taxon-name-part-type="species" reg="galiorum">galiorum</tp:taxon-name-part></tp:taxon-name></italic>. <bold>Table S4.</bold> Length (μm) of each leg segment in <italic><tp:taxon-name><tp:taxon-name-part taxon-name-part-type="genus" reg="Schizomyia">Schizomyia</tp:taxon-name-part><tp:taxon-name-part taxon-name-part-type="species" reg="patriniae">patriniae</tp:taxon-name-part></tp:taxon-name></italic> and <italic><tp:taxon-name><tp:taxon-name-part taxon-name-part-type="genus" reg="Schizomyia">S.</tp:taxon-name-part><tp:taxon-name-part taxon-name-part-type="species" reg="asteris">asteris</tp:taxon-name-part></tp:taxon-name></italic>.</p><media xlink:href="zookeys-808-123-s001.docx" mimetype="application" mime-subtype="vnd.openxmlformats-officedocument.wordprocessingml.document" position="float" orientation="portrait" xlink:type="simple" id="oo_250426.docx"/><permissions><license license-type="creative-commons-attribution" xlink:href="http://creativecommons.org/licenses/by/4.0/" xlink:type="simple"><license-p>This is an open access article distributed under the terms of the Creative Commons Attribution License (CC BY 4.0), which permits unrestricted use, distribution, and reproduction in any medium, provided the original author and source are credited.</license-p></license></permissions><attrib specific-use="authors">Ayman Khamis Elsayed, Junichi Yukawa, Makoto Tokuda</attrib></supplementary-material></tp:treatment-sec><ref-list><ref id="B42"><mixed-citation xmlns:xlink="http://www.w3.org/1999/xlink" xlink:type="simple"><person-group><name name-style="western"><surname>Yukawa</surname><given-names>J</given-names></name><name name-style="western"><surname>Masuda</surname><given-names>H</given-names></name></person-group> (<year>1996</year>) <source>Insect and mite galls in Japan in color.</source><publisher-name>Zenkoku Nôson Kyôiku Kyôkai</publisher-name>, <publisher-loc>Tokyo</publisher-loc>, <size units="page">826 pp</size>. [In Japanese with English explanations for color plates].</mixed-citation></ref></ref-list></tp:taxon-treatment>
