# Supplementary material for: A taxonomic revision and molecular phylogeny of the eastern Palearctic species of the genera Schizomyia Kieffer and Asteralobia Kovalev (Diptera, Cecidomyiidae, Asphondyliini), with descriptions of five new species of Schizomyia from Japan
Source: Zookeys. 2018 Dec 18;(808):123–60. doi: 10.3897/zookeys.808.29679 (PMC6305770; doi:10.3897/zookeys.808.29679)
Supplement: XML Treatment for Schizomyia castanopsisae [file zookeys.808.29679-treatment3.xml]

<!DOCTYPE tp:taxon-treatment
  PUBLIC "-//TaxonX//DTD Taxonomic Treatment Publishing DTD v0 20100105//EN" "tax-treatment-NSO.dtd">
<tp:taxon-treatment xmlns:tp="http://www.plazi.org/taxpub"><tp:treatment-meta><kwd-group><label>Taxon classification</label><kwd><named-content xmlns:xlink="http://www.w3.org/1999/xlink" content-type="kingdom">Animalia</named-content></kwd><kwd><named-content xmlns:xlink="http://www.w3.org/1999/xlink" content-type="order">Diptera</named-content></kwd><kwd><named-content xmlns:xlink="http://www.w3.org/1999/xlink" content-type="family">Cecidomyiidae</named-content></kwd></kwd-group><mixed-citation publication-type="journal"><person-group><name><surname>Elsayed</surname><given-names>Ayman Khamis</given-names></name><name><surname>Yukawa</surname><given-names>Junichi</given-names></name><name><surname>Tokuda</surname><given-names>Makoto</given-names></name></person-group><article-title>A taxonomic revision and molecular phylogeny of the eastern Palearctic species of the genera <italic><tp:taxon-name><tp:taxon-name-part taxon-name-part-type="genus" reg="Schizomyia">Schizomyia</tp:taxon-name-part></tp:taxon-name></italic> Kieffer and <italic><tp:taxon-name><tp:taxon-name-part taxon-name-part-type="genus" reg="Asteralobia">Asteralobia</tp:taxon-name-part></tp:taxon-name></italic> Kovalev (<tp:taxon-name><tp:taxon-name-part taxon-name-part-type="order">Diptera</tp:taxon-name-part></tp:taxon-name>, <tp:taxon-name><tp:taxon-name-part taxon-name-part-type="family">Cecidomyiidae</tp:taxon-name-part></tp:taxon-name>, <tp:taxon-name><tp:taxon-name-part taxon-name-part-type="tribe">Asphondyliini</tp:taxon-name-part></tp:taxon-name>), with descriptions of five new species of <italic><tp:taxon-name><tp:taxon-name-part taxon-name-part-type="genus" reg="Schizomyia">Schizomyia</tp:taxon-name-part></tp:taxon-name></italic> from Japan</article-title><source>Zookeys</source><day>18</day><month>12</month><year>2018</year><volume>2018</volume><issue>808</issue><fpage>123</fpage><lpage>160</lpage><pub-id pub-id-type="doi">10.3897/zookeys.808.29679</pub-id></mixed-citation></tp:treatment-meta><tp:nomenclature><tp:taxon-name>
                <tp:taxon-name-part taxon-name-part-type="genus" reg="Schizomyia">Schizomyia</tp:taxon-name-part>
                <tp:taxon-name-part taxon-name-part-type="species" reg="castanopsisae">castanopsisae</tp:taxon-name-part>
                <object-id xmlns:xlink="http://www.w3.org/1999/xlink" content-type="zoobank" xlink:type="simple">http://zoobank.org/30620DFD-56AD-4C7D-B1FE-035383F80721</object-id>
              </tp:taxon-name><tp:taxon-authority>Elsayed &amp; Tokuda</tp:taxon-authority><tp:taxon-status xmlns:xlink="http://www.w3.org/1999/xlink" xlink:type="simple">sp. n.</tp:taxon-status><xref ref-type="fig" rid="F6">Figs 30–36</xref><xref ref-type="fig" rid="F7">, 37–42; Table S2</xref></tp:nomenclature><tp:treatment-sec sec-type="Characters" id="SECID0ETCHA"><p>Characters as in <italic><tp:taxon-name><tp:taxon-name-part taxon-name-part-type="genus" reg="Schizomyia">S.</tp:taxon-name-part><tp:taxon-name-part taxon-name-part-type="species" reg="achyranthesae">achyranthesae</tp:taxon-name-part></tp:taxon-name></italic> except for the following:</p></tp:treatment-sec><tp:treatment-sec sec-type="etymology" id="SECID0ETPAI"><title>Etymology.</title><p>The species name, <italic>castanopsisae</italic>, is based on the generic name of the host plant, <italic><tp:taxon-name><tp:taxon-name-part taxon-name-part-type="genus" reg="Castanopsis">Castanopsis</tp:taxon-name-part><tp:taxon-name-part taxon-name-part-type="species" reg="sieboldii">sieboldii</tp:taxon-name-part></tp:taxon-name></italic> (<tp:taxon-name><tp:taxon-name-part taxon-name-part-type="family">Fagaceae</tp:taxon-name-part></tp:taxon-name>).</p></tp:treatment-sec><tp:treatment-sec sec-type="type material" id="SECID0ETQAI"><title>Type material.</title><p><italic>Holotype</italic>: 1♂ (<abbrev xmlns:xlink="http://www.w3.org/1999/xlink" xlink:title="Entomological Laboratory, Faculty of Agriculture, Kyushu University, Japan" id="ABBRID0E2QAI" xlink:type="simple">KUEC</abbrev>): reared from a larva obtained from an inflorescence gall on <italic><tp:taxon-name><tp:taxon-name-part taxon-name-part-type="genus" reg="Castanopsis">C.</tp:taxon-name-part><tp:taxon-name-part taxon-name-part-type="species" reg="sieboldii">sieboldii</tp:taxon-name-part></tp:taxon-name></italic> by A. K. Elsayed, collected from Hachijojima Island on 6.xii.2014, T. Kikuchi leg., emerged on 24.ii.2015. <italic>Paratypes</italic>: All paratypes were reared by A. K. Elsayed from inflorescence galls on <italic><tp:taxon-name><tp:taxon-name-part taxon-name-part-type="genus" reg="Castanopsis">C.</tp:taxon-name-part><tp:taxon-name-part taxon-name-part-type="species" reg="sieboldii">sieboldii</tp:taxon-name-part></tp:taxon-name></italic> in Japan. 2 larvae: collected from Hachijojima Island on 6.xii.2014, T. Kikuchi leg., departed from galls on 22.xii.2014; 5 larvae: collected from Hachijojima Island on 6.xii.2014, T. Kikuchi leg., departed from galls on 25.xii.2014; 6 pupal exuviae, 2♀, 3♂: collected from Shikinejima Island on 10.xii.2014, M. Tokuda leg., emerged between 24.i–20.ii.2015; 3 pupal exuviae, 4♀, 2♂: collected from Hachijojima Island on 6.xii.2014, T. Kikuchi leg., emerged between 20.ii–5.iii.2015.</p></tp:treatment-sec><tp:treatment-sec sec-type="description" id="SECID0EXRAI"><title>Description.</title><p><italic>Head</italic> (Fig. <xref ref-type="fig" rid="F6">30</xref>): Fronto-clypeus with 10–16 setae (<italic>n</italic> = 6). Palpus: first segment ca 43 μm, second 1.4 times as long as the first, third 1.5 as long as the second, fourth 1.2 as long as the third.</p><fig id="F6" position="float" orientation="portrait"><label>Figures 30–36.</label><caption><p><italic><tp:taxon-name><tp:taxon-name-part taxon-name-part-type="genus" reg="Schizomyia">Schizomyia</tp:taxon-name-part><tp:taxon-name-part taxon-name-part-type="species" reg="castanopsisae">castanopsisae</tp:taxon-name-part></tp:taxon-name></italic>. <bold>30</bold> Head <bold>31</bold> Ventral view of female flagellomere V <bold>32</bold> Ventral view of male flagellomere V <bold>33</bold> Wing <bold>34</bold> Tarsomere V and acromere <bold>35</bold> Terminal part of female abdomen <bold>36</bold> Ovipositor apex. Scale bars: 50 µm (<bold>31, 32, 34–36</bold>), 100 µm (<bold>30, 33</bold>).</p></caption><graphic xmlns:xlink="http://www.w3.org/1999/xlink" xlink:href="zookeys-808-123-g006.jpg" position="float" orientation="portrait" xlink:type="simple" id="oo_250413.jpg"/></fig><p><italic>Thorax</italic>: Wing (Fig. <xref ref-type="fig" rid="F6">33</xref>) length 2.04–2.74 mm (<italic>n</italic> = 6) in female, 2.04–2.56 mm (<italic>n</italic> = 4) in male. Anepimeral setae 8–15 (<italic>n</italic> = 8); mesanepisternum scales 15–26 (<italic>n</italic> = 7); lateral scutum setae 15–27 (<italic>n</italic> = 8). Lengths of leg segments as in Suppl. material <xref ref-type="supplementary-material" rid="S1">1</xref>: Table S2.</p><p><italic>Female abdomen</italic> (Figs <xref ref-type="fig" rid="F6">35</xref>, <xref ref-type="fig" rid="F6">36</xref>): Sternite VII about 3 times as long as preceding. Ovipositor: protrusible needle-like portion about 3.3 as long as sternite VII.</p><p><italic>Male abdomen</italic>: Terminalia (Figs <xref ref-type="fig" rid="F7">37</xref>, <xref ref-type="fig" rid="F7">38</xref>): Gonocoxite length about 3.3 times as long as gonostylus.</p><fig id="F7" position="float" orientation="portrait"><label>Figures 37–42.</label><caption><p><italic><tp:taxon-name><tp:taxon-name-part taxon-name-part-type="genus" reg="Schizomyia">Schizomyia</tp:taxon-name-part><tp:taxon-name-part taxon-name-part-type="species" reg="castanopsisae">castanopsisae</tp:taxon-name-part></tp:taxon-name></italic>. <bold>37</bold> Male terminalia <bold>38</bold> Male cerci <bold>39</bold> Larval spatula <bold>40</bold> Larval anus <bold>41</bold> Terminal larval segments dorsally <bold>42</bold> Ventral view of pupal head and thorax. Scale bars: 50 µm (<bold>37–41</bold>), 100 µm (<bold>42</bold>).</p></caption><graphic xmlns:xlink="http://www.w3.org/1999/xlink" xlink:href="zookeys-808-123-g007.jpg" position="float" orientation="portrait" xlink:type="simple" id="oo_250414.jpg"/></fig><p><italic>Mature larva</italic>: Sternal spatula (Fig. <xref ref-type="fig" rid="F7">39</xref>) with posterior portion about 2.8 times as wide as the base of the anterior free portion. Anus opening branched (Fig. <xref ref-type="fig" rid="F7">40</xref>).</p><p><italic>Pupa</italic> (Fig. <xref ref-type="fig" rid="F7">42</xref>): Prothoracic spiracle 280–330 μm long (<italic>n</italic> = 6).</p></tp:treatment-sec><tp:treatment-sec sec-type="distribution" id="SECID0E6WAI"><title>Distribution.</title><p>Japan: The Izu Islands (from Niijima to Aogashima) (<xref ref-type="bibr" rid="B33">Tokuda et al. 2012a</xref>, <xref ref-type="bibr" rid="B34">b</xref>, <xref ref-type="bibr" rid="B36">2013</xref>, <xref ref-type="bibr" rid="B35">2015</xref>, <xref ref-type="bibr" rid="B30">Tokuda and Kawauchi 2013a</xref>), Kyushu (Kagoshima and Miyazaki Prefectures) (<xref ref-type="bibr" rid="B23">Nagai 2010</xref>, <xref ref-type="bibr" rid="B31">Tokuda and Kawauchi 2013b</xref>), Tanegashima Island (<xref ref-type="bibr" rid="B43">Yukawa et al. 2013</xref>) and Okinawa-honto Island (Yamauchi et al. 1982).</p></tp:treatment-sec><tp:treatment-sec sec-type="Gall and life history" id="SECID0EFYAI"><title>Gall and life history.</title><p><italic><tp:taxon-name><tp:taxon-name-part taxon-name-part-type="genus" reg="Castanopsis">Castanopsis</tp:taxon-name-part><tp:taxon-name-part taxon-name-part-type="species" reg="sieboldii">sieboldii</tp:taxon-name-part></tp:taxon-name></italic> inflorescences galled by <italic><tp:taxon-name><tp:taxon-name-part taxon-name-part-type="genus" reg="Schizomyia">S.</tp:taxon-name-part><tp:taxon-name-part taxon-name-part-type="species" reg="castanopsisae">castanopsisae</tp:taxon-name-part></tp:taxon-name></italic> are rather irregularly swollen, 5.7–15.7 mm in diameter and 6.2–30.9 mm in length (Fig. <xref ref-type="fig" rid="F1">2</xref>) [Gall No. C-163 in <xref ref-type="bibr" rid="B42">Yukawa and Masuda (1996)</xref>]. Each gall consists of up to 30 chambers and each chamber contains a single larva. Mature larvae of <italic><tp:taxon-name><tp:taxon-name-part taxon-name-part-type="genus" reg="Schizomyia">S.</tp:taxon-name-part><tp:taxon-name-part taxon-name-part-type="species" reg="castanopsisae">castanopsisae</tp:taxon-name-part></tp:taxon-name></italic> left the galls collected in the Izu Islands in December within few days after the collection. Larvae were kept with soil in the laboratory and adults emerged the following January, February and March.</p></tp:treatment-sec><tp:treatment-sec sec-type="remarks" id="SECID0EUZAI"><title>Remarks.</title><p><italic><tp:taxon-name><tp:taxon-name-part taxon-name-part-type="genus" reg="Schizomyia">Schizomyia</tp:taxon-name-part><tp:taxon-name-part taxon-name-part-type="species" reg="castanopsisae">castanopsisae</tp:taxon-name-part></tp:taxon-name></italic> is morphologically close to <italic><tp:taxon-name><tp:taxon-name-part taxon-name-part-type="genus" reg="Schizomyia">S.</tp:taxon-name-part><tp:taxon-name-part taxon-name-part-type="species" reg="asteris">asteris</tp:taxon-name-part></tp:taxon-name></italic>, <italic><tp:taxon-name><tp:taxon-name-part taxon-name-part-type="genus" reg="Schizomyia">S.</tp:taxon-name-part><tp:taxon-name-part taxon-name-part-type="species" reg="achyranthesae">achyranthesae</tp:taxon-name-part></tp:taxon-name></italic> and <italic><tp:taxon-name><tp:taxon-name-part taxon-name-part-type="genus" reg="Schizomyia">S.</tp:taxon-name-part><tp:taxon-name-part taxon-name-part-type="species" reg="diplocyclosae">diplocyclosae</tp:taxon-name-part></tp:taxon-name></italic>. <italic><tp:taxon-name><tp:taxon-name-part taxon-name-part-type="genus" reg="Schizomyia">Schizomyia</tp:taxon-name-part><tp:taxon-name-part taxon-name-part-type="species" reg="castanopsisae">castanopsisae</tp:taxon-name-part></tp:taxon-name></italic> can be separated from <italic><tp:taxon-name><tp:taxon-name-part taxon-name-part-type="genus" reg="Schizomyia">S.</tp:taxon-name-part><tp:taxon-name-part taxon-name-part-type="species" reg="asteris">asteris</tp:taxon-name-part></tp:taxon-name></italic> by a shorter ovipositor (protrusible needle-like portion 3.3 times as long as sternite VII, while 5.7 times in <italic><tp:taxon-name><tp:taxon-name-part taxon-name-part-type="genus" reg="Schizomyia">S.</tp:taxon-name-part><tp:taxon-name-part taxon-name-part-type="species" reg="asteris">asteris</tp:taxon-name-part></tp:taxon-name></italic>), the presence of dorsal setae on the gonostyli, and the tooth of gonostylus, which extends more dorsally than in that of <italic><tp:taxon-name><tp:taxon-name-part taxon-name-part-type="genus" reg="Schizomyia">S.</tp:taxon-name-part><tp:taxon-name-part taxon-name-part-type="species" reg="asteris">asteris</tp:taxon-name-part></tp:taxon-name></italic>; from <italic><tp:taxon-name><tp:taxon-name-part taxon-name-part-type="genus" reg="Schizomyia">S.</tp:taxon-name-part><tp:taxon-name-part taxon-name-part-type="species" reg="achyranthesae">achyranthesae</tp:taxon-name-part></tp:taxon-name></italic> by a shorter ovipositor (four times as long as sternite VII in <italic><tp:taxon-name><tp:taxon-name-part taxon-name-part-type="genus" reg="Schizomyia">S.</tp:taxon-name-part><tp:taxon-name-part taxon-name-part-type="species" reg="achyranthesae">achyranthesae</tp:taxon-name-part></tp:taxon-name></italic>), more posteroapically pointed gonocoxite, and branched anal opening of larva; and from <italic><tp:taxon-name><tp:taxon-name-part taxon-name-part-type="genus" reg="Schizomyia">S.</tp:taxon-name-part><tp:taxon-name-part taxon-name-part-type="species" reg="diplocyclosae">diplocyclosae</tp:taxon-name-part></tp:taxon-name></italic> by shorter empodia than tarsal claws (empodia are as long as claws in <italic><tp:taxon-name><tp:taxon-name-part taxon-name-part-type="genus" reg="Schizomyia">S.</tp:taxon-name-part><tp:taxon-name-part taxon-name-part-type="species" reg="diplocyclosae">diplocyclosae</tp:taxon-name-part></tp:taxon-name></italic>) and the number of larval anal papillae (four in <italic><tp:taxon-name><tp:taxon-name-part taxon-name-part-type="genus" reg="Schizomyia">S.</tp:taxon-name-part><tp:taxon-name-part taxon-name-part-type="species" reg="castanopsisae">castanopsisae</tp:taxon-name-part></tp:taxon-name></italic> while two in <italic><tp:taxon-name><tp:taxon-name-part taxon-name-part-type="genus" reg="Schizomyia">S.</tp:taxon-name-part><tp:taxon-name-part taxon-name-part-type="species" reg="diplocyclosae">diplocyclosae</tp:taxon-name-part></tp:taxon-name></italic>).</p></tp:treatment-sec><tp:treatment-sec><!--Section generated to contain objects referenced in tp:taxon-treatment.--><supplementary-material xmlns:xlink="http://www.w3.org/1999/xlink" id="S1" position="float" orientation="portrait" xlink:type="simple"><label>Supplementary material 1</label><caption><p>Supplementary data</p></caption><p>Data type: measurements</p><p>Explanation note: <bold>Table S1.</bold> Length (μm) of each leg segment in <italic><tp:taxon-name><tp:taxon-name-part taxon-name-part-type="genus" reg="Schizomyia">Schizomyia</tp:taxon-name-part><tp:taxon-name-part taxon-name-part-type="species" reg="achyranthesae">achyranthesae</tp:taxon-name-part></tp:taxon-name></italic> and <italic><tp:taxon-name><tp:taxon-name-part taxon-name-part-type="genus" reg="Schizomyia">S.</tp:taxon-name-part><tp:taxon-name-part taxon-name-part-type="species" reg="diplocyclosae">diplocyclosae</tp:taxon-name-part></tp:taxon-name></italic>. <bold>Table S2.</bold> Length (μm) of each leg segment in <italic><tp:taxon-name><tp:taxon-name-part taxon-name-part-type="genus" reg="Schizomyia">Schizomyia</tp:taxon-name-part><tp:taxon-name-part taxon-name-part-type="species" reg="tokudai">tokudai</tp:taxon-name-part></tp:taxon-name></italic> and <italic><tp:taxon-name><tp:taxon-name-part taxon-name-part-type="genus" reg="Schizomyia">S.</tp:taxon-name-part><tp:taxon-name-part taxon-name-part-type="species" reg="usubai">usubai</tp:taxon-name-part></tp:taxon-name></italic>. <bold>Table S3.</bold> Length (μm) of each leg segment in <italic><tp:taxon-name><tp:taxon-name-part taxon-name-part-type="genus" reg="Schizomyia">Schizomyia</tp:taxon-name-part><tp:taxon-name-part taxon-name-part-type="species" reg="paederiae">paederiae</tp:taxon-name-part></tp:taxon-name></italic> and <italic><tp:taxon-name><tp:taxon-name-part taxon-name-part-type="genus" reg="Schizomyia">S.</tp:taxon-name-part><tp:taxon-name-part taxon-name-part-type="species" reg="galiorum">galiorum</tp:taxon-name-part></tp:taxon-name></italic>. <bold>Table S4.</bold> Length (μm) of each leg segment in <italic><tp:taxon-name><tp:taxon-name-part taxon-name-part-type="genus" reg="Schizomyia">Schizomyia</tp:taxon-name-part><tp:taxon-name-part taxon-name-part-type="species" reg="patriniae">patriniae</tp:taxon-name-part></tp:taxon-name></italic> and <italic><tp:taxon-name><tp:taxon-name-part taxon-name-part-type="genus" reg="Schizomyia">S.</tp:taxon-name-part><tp:taxon-name-part taxon-name-part-type="species" reg="asteris">asteris</tp:taxon-name-part></tp:taxon-name></italic>.</p><media xlink:href="zookeys-808-123-s001.docx" mimetype="application" mime-subtype="vnd.openxmlformats-officedocument.wordprocessingml.document" position="float" orientation="portrait" xlink:type="simple" id="oo_250426.docx"/><permissions><license license-type="creative-commons-attribution" xlink:href="http://creativecommons.org/licenses/by/4.0/" xlink:type="simple"><license-p>This is an open access article distributed under the terms of the Creative Commons Attribution License (CC BY 4.0), which permits unrestricted use, distribution, and reproduction in any medium, provided the original author and source are credited.</license-p></license></permissions><attrib specific-use="authors">Ayman Khamis Elsayed, Junichi Yukawa, Makoto Tokuda</attrib></supplementary-material><fig id="F1" position="float" orientation="portrait"><label>Figures 1–4.</label><caption><p>Galls of <italic><tp:taxon-name><tp:taxon-name-part taxon-name-part-type="genus" reg="Schizomyia">Schizomyia</tp:taxon-name-part></tp:taxon-name></italic> spp. <bold>1</bold> Fruit gall induced by <italic><tp:taxon-name><tp:taxon-name-part taxon-name-part-type="genus" reg="Schizomyia">S.</tp:taxon-name-part><tp:taxon-name-part taxon-name-part-type="species" reg="achyranthesae">achyranthesae</tp:taxon-name-part></tp:taxon-name></italic> on <italic><tp:taxon-name><tp:taxon-name-part taxon-name-part-type="genus" reg="Achyranthes">Achyranthes</tp:taxon-name-part><tp:taxon-name-part taxon-name-part-type="species" reg="bidentata">bidentata</tp:taxon-name-part></tp:taxon-name></italic> (<tp:taxon-name><tp:taxon-name-part taxon-name-part-type="family">Amaranthaceae</tp:taxon-name-part></tp:taxon-name>) <bold>2</bold> Inflorescence galls induced by <italic><tp:taxon-name><tp:taxon-name-part taxon-name-part-type="genus" reg="Schizomyia">S.</tp:taxon-name-part><tp:taxon-name-part taxon-name-part-type="species" reg="castanopsisae">castanopsisae</tp:taxon-name-part></tp:taxon-name></italic> on <italic><tp:taxon-name><tp:taxon-name-part taxon-name-part-type="genus" reg="Castanopsis">Castanopsis</tp:taxon-name-part><tp:taxon-name-part taxon-name-part-type="species" reg="sieboldii">sieboldii</tp:taxon-name-part></tp:taxon-name></italic> (<tp:taxon-name><tp:taxon-name-part taxon-name-part-type="family">Fagaceae</tp:taxon-name-part></tp:taxon-name>) <bold>3</bold> Fruit galls (arrows) induced by <italic><tp:taxon-name><tp:taxon-name-part taxon-name-part-type="genus" reg="Schizomyia">S.</tp:taxon-name-part><tp:taxon-name-part taxon-name-part-type="species" reg="usubai">usubai</tp:taxon-name-part></tp:taxon-name></italic> on <italic><tp:taxon-name><tp:taxon-name-part taxon-name-part-type="genus" reg="Trachelospermum">Trachelospermum</tp:taxon-name-part><tp:taxon-name-part taxon-name-part-type="species" reg="asiaticum">asiaticum</tp:taxon-name-part></tp:taxon-name></italic> (<tp:taxon-name><tp:taxon-name-part taxon-name-part-type="family">Apocynaceae</tp:taxon-name-part></tp:taxon-name>) <bold>4</bold> A flower bud gall (white arrow) induced by <italic><tp:taxon-name><tp:taxon-name-part taxon-name-part-type="genus" reg="Schizomyia">S.</tp:taxon-name-part><tp:taxon-name-part taxon-name-part-type="species" reg="paederiae">paederiae</tp:taxon-name-part></tp:taxon-name></italic> on <italic><tp:taxon-name><tp:taxon-name-part taxon-name-part-type="genus" reg="Paederia">Paederia</tp:taxon-name-part><tp:taxon-name-part taxon-name-part-type="species" reg="foetida">foetida</tp:taxon-name-part></tp:taxon-name></italic> (<tp:taxon-name><tp:taxon-name-part taxon-name-part-type="family">Rubiaceae</tp:taxon-name-part></tp:taxon-name>) [red arrows indicate normal flower buds].</p></caption><graphic xmlns:xlink="http://www.w3.org/1999/xlink" xlink:href="zookeys-808-123-g001.jpg" position="float" orientation="portrait" xlink:type="simple" id="oo_250408.jpg"/></fig></tp:treatment-sec><ref-list><ref id="B33"><mixed-citation xmlns:xlink="http://www.w3.org/1999/xlink" xlink:type="simple"><person-group><name name-style="western"><surname>Tokuda</surname><given-names>M</given-names></name><name name-style="western"><surname>Matsuo</surname><given-names>K</given-names></name><name name-style="western"><surname>Yukawa</surname><given-names>J</given-names></name></person-group> (<year>2012a</year>) Insect galls found on Mikurajima and Aogashima, the Izu Islands, Tokyo, Japan. Japanese Journal of Entomology (New Series) 15: 75–84 [In Japanese with English summary].</mixed-citation></ref><ref id="B34"><mixed-citation xmlns:xlink="http://www.w3.org/1999/xlink" xlink:type="simple"><person-group><name name-style="western"><surname>Tokuda</surname><given-names>M</given-names></name><name name-style="western"><surname>Matsuo</surname><given-names>K</given-names></name><name name-style="western"><surname>Yukawa</surname><given-names>J</given-names></name></person-group> (<year>2012b</year>) <article-title>Insect galls found on Miyakejima and Hachijojima Islands, the Izu Islands, Tokyo, Japan.</article-title><source>Esakia</source><volume>52</volume>: <fpage>59</fpage>–<lpage>66</lpage>.</mixed-citation></ref><ref id="B36"><mixed-citation xmlns:xlink="http://www.w3.org/1999/xlink" xlink:type="simple"><person-group><name name-style="western"><surname>Tokuda</surname><given-names>M</given-names></name><name name-style="western"><surname>Matsuo</surname><given-names>K</given-names></name><name name-style="western"><surname>Kiritani</surname><given-names>K</given-names></name><name name-style="western"><surname>Yukawa</surname><given-names>J</given-names></name></person-group> (<year>2013</year>) <article-title>Insect galls found on Ohshima, Kozushima and Niijima Islands, the Izu Islands, Tokyo, Japan.</article-title><source>Makunagi, Acta Dipterologica</source><volume>25</volume>: <fpage>1</fpage>–<lpage>16</lpage>.</mixed-citation></ref><ref id="B35"><mixed-citation xmlns:xlink="http://www.w3.org/1999/xlink" xlink:type="simple"><person-group><name name-style="western"><surname>Tokuda</surname><given-names>M</given-names></name><name name-style="western"><surname>Kawauchi</surname><given-names>K</given-names></name><name name-style="western"><surname>Kikuchi</surname><given-names>T</given-names></name><name name-style="western"><surname>Iwasaki</surname><given-names>Y</given-names></name></person-group> (<year>2015</year>) <article-title>Arthropod galls newly found on the Izu Islands, Tokyo, Japan.</article-title><source>Japanese Journal of Systematic Entomology</source><volume>21</volume>: <fpage>363</fpage>–<lpage>365</lpage>.</mixed-citation></ref><ref id="B30"><mixed-citation xmlns:xlink="http://www.w3.org/1999/xlink" xlink:type="simple"><person-group><name name-style="western"><surname>Tokuda</surname><given-names>M</given-names></name><name name-style="western"><surname>Kawauchi</surname><given-names>K</given-names></name></person-group> (<year>2013a</year>) <article-title>Arthropod galls found on Toshima and Shikinejima Islands, the Izu Islands, Japan.</article-title><source>Japanese Journal of Systematic Entomology</source><volume>19</volume>: <fpage>261</fpage>–<lpage>274</lpage>.</mixed-citation></ref><ref id="B23"><mixed-citation xmlns:xlink="http://www.w3.org/1999/xlink" xlink:type="simple"><person-group><name name-style="western"><surname>Nagai</surname><given-names>A</given-names></name></person-group> (<year>2010</year>) <article-title>Insect galls in Miyazaki Prefecture II.</article-title><source>Nishimoro-no-Seibutsu</source><volume>3</volume>: <fpage>7</fpage>–<lpage>38</lpage>. [In Japanese]</mixed-citation></ref><ref id="B31"><mixed-citation xmlns:xlink="http://www.w3.org/1999/xlink" xlink:type="simple"><person-group><name name-style="western"><surname>Tokuda</surname><given-names>M</given-names></name><name name-style="western"><surname>Kawauchi</surname><given-names>K</given-names></name></person-group> (<year>2013b</year>) <article-title>Collection record of <italic><tp:taxon-name><tp:taxon-name-part taxon-name-part-type="genus">Castanopsis</tp:taxon-name-part></tp:taxon-name></italic> gall midge (<tp:taxon-name><tp:taxon-name-part taxon-name-part-type="order">Diptera</tp:taxon-name-part></tp:taxon-name>: <tp:taxon-name><tp:taxon-name-part taxon-name-part-type="family">Cecidomyiidae</tp:taxon-name-part></tp:taxon-name>) from Kagoshima Prefecture.</article-title><source>Pulex</source><volume>92</volume>: <fpage>616</fpage>–<lpage>617</lpage>. [In Japanese]</mixed-citation></ref><ref id="B43"><mixed-citation xmlns:xlink="http://www.w3.org/1999/xlink" xlink:type="simple"><person-group><name name-style="western"><surname>Yukawa</surname><given-names>J</given-names></name><name name-style="western"><surname>Ogata</surname><given-names>K</given-names></name><name name-style="western"><surname>Kaburagi</surname><given-names>K</given-names></name><name name-style="western"><surname>Tokuda</surname><given-names>M</given-names></name></person-group> (<year>2013</year>) <article-title>Cecidomyiid galls found on Tanegashima Island.</article-title><source>Satsuma</source><volume>150</volume>: <fpage>48</fpage>–<lpage>61</lpage>. [In Japanese]</mixed-citation></ref><ref id="B42"><mixed-citation xmlns:xlink="http://www.w3.org/1999/xlink" xlink:type="simple"><person-group><name name-style="western"><surname>Yukawa</surname><given-names>J</given-names></name><name name-style="western"><surname>Masuda</surname><given-names>H</given-names></name></person-group> (<year>1996</year>) <source>Insect and mite galls in Japan in color.</source><publisher-name>Zenkoku Nôson Kyôiku Kyôkai</publisher-name>, <publisher-loc>Tokyo</publisher-loc>, <size units="page">826 pp</size>. [In Japanese with English explanations for color plates].</mixed-citation></ref></ref-list></tp:taxon-treatment>
