# Supplementary material for: A taxonomic revision and molecular phylogeny of the eastern Palearctic species of the genera Schizomyia Kieffer and Asteralobia Kovalev (Diptera, Cecidomyiidae, Asphondyliini), with descriptions of five new species of Schizomyia from Japan
Source: Zookeys. 2018 Dec 18;(808):123–60. doi: 10.3897/zookeys.808.29679 (PMC6305770; doi:10.3897/zookeys.808.29679)
Supplement: XML Treatment for Schizomyia usubai [file zookeys.808.29679-treatment4.xml]

<!DOCTYPE tp:taxon-treatment
  PUBLIC "-//TaxonX//DTD Taxonomic Treatment Publishing DTD v0 20100105//EN" "tax-treatment-NSO.dtd">
<tp:taxon-treatment xmlns:tp="http://www.plazi.org/taxpub"><tp:treatment-meta><kwd-group><label>Taxon classification</label><kwd><named-content xmlns:xlink="http://www.w3.org/1999/xlink" content-type="kingdom">Animalia</named-content></kwd><kwd><named-content xmlns:xlink="http://www.w3.org/1999/xlink" content-type="order">Diptera</named-content></kwd><kwd><named-content xmlns:xlink="http://www.w3.org/1999/xlink" content-type="family">Cecidomyiidae</named-content></kwd></kwd-group><mixed-citation publication-type="journal"><person-group><name><surname>Elsayed</surname><given-names>Ayman Khamis</given-names></name><name><surname>Yukawa</surname><given-names>Junichi</given-names></name><name><surname>Tokuda</surname><given-names>Makoto</given-names></name></person-group><article-title>A taxonomic revision and molecular phylogeny of the eastern Palearctic species of the genera <italic><tp:taxon-name><tp:taxon-name-part taxon-name-part-type="genus" reg="Schizomyia">Schizomyia</tp:taxon-name-part></tp:taxon-name></italic> Kieffer and <italic><tp:taxon-name><tp:taxon-name-part taxon-name-part-type="genus" reg="Asteralobia">Asteralobia</tp:taxon-name-part></tp:taxon-name></italic> Kovalev (<tp:taxon-name><tp:taxon-name-part taxon-name-part-type="order">Diptera</tp:taxon-name-part></tp:taxon-name>, <tp:taxon-name><tp:taxon-name-part taxon-name-part-type="family">Cecidomyiidae</tp:taxon-name-part></tp:taxon-name>, <tp:taxon-name><tp:taxon-name-part taxon-name-part-type="tribe">Asphondyliini</tp:taxon-name-part></tp:taxon-name>), with descriptions of five new species of <italic><tp:taxon-name><tp:taxon-name-part taxon-name-part-type="genus" reg="Schizomyia">Schizomyia</tp:taxon-name-part></tp:taxon-name></italic> from Japan</article-title><source>Zookeys</source><day>18</day><month>12</month><year>2018</year><volume>2018</volume><issue>808</issue><fpage>123</fpage><lpage>160</lpage><pub-id pub-id-type="doi">10.3897/zookeys.808.29679</pub-id></mixed-citation></tp:treatment-meta><tp:nomenclature><tp:taxon-name>
                <tp:taxon-name-part taxon-name-part-type="genus" reg="Schizomyia">Schizomyia</tp:taxon-name-part>
                <tp:taxon-name-part taxon-name-part-type="species" reg="usubai">usubai</tp:taxon-name-part>
                <object-id xmlns:xlink="http://www.w3.org/1999/xlink" content-type="zoobank" xlink:type="simple">http://zoobank.org/ACDD6BD7-7BAD-4330-8A79-03066DACA3F1</object-id>
              </tp:taxon-name><tp:taxon-authority>Elsayed &amp; Tokuda</tp:taxon-authority><tp:taxon-status xmlns:xlink="http://www.w3.org/1999/xlink" xlink:type="simple">sp. n.</tp:taxon-status><xref ref-type="fig" rid="F8">Figs 43–49</xref><xref ref-type="fig" rid="F9">, 50–55; Table S2</xref><!--PageBreak--><!--PageBreak--><!--PageBreak--></tp:nomenclature><tp:treatment-sec sec-type="Characters" id="SECID0EJCHA"><p>Characters as in <italic><tp:taxon-name><tp:taxon-name-part taxon-name-part-type="genus" reg="Schizomyia">S.</tp:taxon-name-part><tp:taxon-name-part taxon-name-part-type="species" reg="achyranthesae">achyranthesae</tp:taxon-name-part></tp:taxon-name></italic> except for the following:</p></tp:treatment-sec><tp:treatment-sec sec-type="etymology" id="SECID0EZABI"><title>Etymology.</title><p>The species name, <italic>usubai</italic>, honors the late Mr Shigeshi Usuba who reared adults of this species for the first time.</p></tp:treatment-sec><tp:treatment-sec sec-type="type material" id="SECID0EJBBI"><title>Type material.</title><p><italic>Holotype</italic>: 1♂ (<abbrev xmlns:xlink="http://www.w3.org/1999/xlink" xlink:title="Entomological Laboratory, Faculty of Agriculture, Kyushu University, Japan" id="ABBRID0ERBBI" xlink:type="simple">KUEC</abbrev>): reared by A. K. Elsayed from a larva obtained from a fruit gall on <italic><tp:taxon-name><tp:taxon-name-part taxon-name-part-type="genus" reg="Trachelospermum">T.</tp:taxon-name-part><tp:taxon-name-part taxon-name-part-type="species" reg="asiaticum">asiaticum</tp:taxon-name-part></tp:taxon-name></italic>, collected from Torinosu, Tanabe City, Wakayama Prefecture, Japan, I. Matoba leg., emerged on 22.v.2017. <italic>Paratypes</italic>: All paratypes were reared from fruit galls on <italic><tp:taxon-name><tp:taxon-name-part taxon-name-part-type="genus" reg="Trachelospermum">T.</tp:taxon-name-part><tp:taxon-name-part taxon-name-part-type="species" reg="asiaticum">asiaticum</tp:taxon-name-part></tp:taxon-name></italic> in Japan. 4 larvae: collected from Mount Takakuma, Kagoshima Prefecture in 1969, J. Yukawa leg.; 4 larvae: galls collected from Imuta Lake-side, Kedouin, Satsuma-sendai City, Kagoshima Prefecture on 2.xi.1978, S. Sako leg.; 4 pupal exuviae, 2♂, 2♀: collected from Torinosu, Tanabe City, Wakayama Prefecture, I. Matoba leg., reared by A. K. Elsayed, emerged on 18.v.2017; 2 pupal exuviae, 1♀, 2♂: same data as holotype.</p></tp:treatment-sec><tp:treatment-sec sec-type="description" id="SECID0ETCBI"><title>Description.</title><p><italic>Head</italic> (Fig. <xref ref-type="fig" rid="F8">43</xref>): Compound eyes separated on vertex by a diameter of 0.0–0.5 facets. Fronto-clypeal setae 15–16 setae (<italic>n</italic> = 4). Palpus: first segment ca 53.5 μm, second about as long as the first, third 1.6 as long as the second, fourth 1.4 as long as the third.</p><fig id="F8" position="float" orientation="portrait"><label>Figures 43–49.</label><caption><p><italic><tp:taxon-name><tp:taxon-name-part taxon-name-part-type="genus" reg="Schizomyia">Schizomyia</tp:taxon-name-part><tp:taxon-name-part taxon-name-part-type="species" reg="usubai">usubai</tp:taxon-name-part></tp:taxon-name></italic>. <bold>43</bold> Head <bold>44</bold> Ventral view of female flagellomere V <bold>45</bold> Ventral view of male flagellomere V <bold>46</bold> Wing <bold>47</bold> Tarsomere V and acromere <bold>48</bold> Terminal part of female abdomen <bold>49</bold> Ovipositor apex. Scale bars: 50 µm (<bold>44, 45, 47, 49</bold>), 100 µm (<bold>43, 46, 48</bold>).</p></caption><graphic xmlns:xlink="http://www.w3.org/1999/xlink" xlink:href="zookeys-808-123-g008.jpg" position="float" orientation="portrait" xlink:type="simple" id="oo_250415.jpg"/></fig><p><italic>Thorax</italic>: Wing (Fig. <xref ref-type="fig" rid="F8">46</xref>) length 2.03–2.34 mm (<italic>n</italic> = 4) in female, 1.80–1.95 mm (<italic>n</italic> = 3) in male. Empodia as long as claws (Fig. <xref ref-type="fig" rid="F8">47</xref>). Anepimeral setae 10–20 (<italic>n</italic> = 4); mesanepisternum scales 17–40 (<italic>n</italic> = 4); lateral scutum setae 19–27 (<italic>n</italic> = 4). Lengths of leg segments as in Suppl. material <xref ref-type="supplementary-material" rid="S1">1</xref>: Table S2.</p><p><italic>Female abdomen</italic> (Figs <xref ref-type="fig" rid="F8">48</xref>, <xref ref-type="fig" rid="F8">49</xref>): Sternite VII about 2.6 times as long as preceding. Ovipositor: protrusible needle-like portion about 4.5 as long as sternite VII.</p><p><italic>Male abdomen</italic>: Terminalia (Fig. <xref ref-type="fig" rid="F9">50</xref>): Gonocoxite with developed, pointed apical lobe extending beyond gonostylus.</p><fig id="F9" position="float" orientation="portrait"><label>Figure 50–55.</label><caption><p><italic><tp:taxon-name><tp:taxon-name-part taxon-name-part-type="genus" reg="Schizomyia">Schizomyia</tp:taxon-name-part><tp:taxon-name-part taxon-name-part-type="species" reg="usubai">usubai</tp:taxon-name-part></tp:taxon-name></italic>. <bold>50</bold> Male terminalia <bold>51</bold> Larval spatula <bold>52</bold> Larval anus <bold>53</bold> Terminal larval segments dorsally <bold>54</bold> Ventral view of pupal head <bold>55</bold> Pupal prothoracic spiracle. Scale bars: 50 µm (<bold>50–53</bold>), 100 µm (<bold>54, 55</bold>).</p></caption><graphic xmlns:xlink="http://www.w3.org/1999/xlink" xlink:href="zookeys-808-123-g009.jpg" position="float" orientation="portrait" xlink:type="simple" id="oo_250416.jpg"/></fig><p><italic>Mature larva</italic>: Sternal spatula (Fig. <xref ref-type="fig" rid="F9">51</xref>) with posterior portion about 3.5 times as wide as the base of the anterior free portion. Anus with branched opening (Fig. <xref ref-type="fig" rid="F9">52</xref>).</p><p><italic>Pupa</italic> (Figs <xref ref-type="fig" rid="F9">54</xref>, <xref ref-type="fig" rid="F9">55</xref>): Prothoracic spiracle 250–350 μm long (<italic>n</italic> = 6).</p></tp:treatment-sec><tp:treatment-sec sec-type="distribution" id="SECID0E6HBI"><title>Distribution.</title><p>Japan: The Izu Islands (<xref ref-type="bibr" rid="B34">Tokuda et al. 2012b</xref>, <xref ref-type="bibr" rid="B36">2013</xref>, Tokuda and Kawauchi 2013) Honshu, and Kyushu (<xref ref-type="bibr" rid="B42">Yukawa and Masuda 1996</xref>).</p><!--PageBreak--><!--PageBreak--><!--PageBreak--></tp:treatment-sec><tp:treatment-sec sec-type="Gall and life history" id="SECID0EUIBI"><title>Gall and life history.</title><p>The normal fruit of <italic><tp:taxon-name><tp:taxon-name-part taxon-name-part-type="genus" reg="Trachelospermum">Trachelospermum</tp:taxon-name-part><tp:taxon-name-part taxon-name-part-type="species" reg="asiaticum">asiaticum</tp:taxon-name-part></tp:taxon-name></italic> (<tp:taxon-name><tp:taxon-name-part taxon-name-part-type="family">Apocynaceae</tp:taxon-name-part></tp:taxon-name>) is V-shaped, consisting of a pair of very long and thin seed pods. When the fruits are galled by <italic><tp:taxon-name><tp:taxon-name-part taxon-name-part-type="genus" reg="Schizomyia">S.</tp:taxon-name-part><tp:taxon-name-part taxon-name-part-type="species" reg="usubai">usubai</tp:taxon-name-part></tp:taxon-name></italic>, the apical parts of the fruit become fused and swollen, more or less cat-bell shaped (Fig. <xref ref-type="fig" rid="F1">3</xref>), about 12–18 mm in diameter and 27 mm in length [Gall No. D-033 in <xref ref-type="bibr" rid="B42">Yukawa and Masuda (1996)</xref>]. Each gall consists of 10–25 chambers and each chamber contains 10–25 larvae. Galls mature between late September and October and the larvae depart from galls to overwinter in soil. The adults of <italic><tp:taxon-name><tp:taxon-name-part taxon-name-part-type="genus" reg="Schizomyia">S.</tp:taxon-name-part><tp:taxon-name-part taxon-name-part-type="species" reg="usubai">usubai</tp:taxon-name-part></tp:taxon-name></italic> emerge between late April and July (<xref ref-type="bibr" rid="B40">Yukawa 1978</xref>; <xref ref-type="bibr" rid="B42">Yukawa and Masuda 1996</xref>; present study). Similar galls probably induced by this species were found on <tp:taxon-name><tp:taxon-name-part taxon-name-part-type="genus" reg="Trachelospermum">Trachelospermum</tp:taxon-name-part><tp:taxon-name-part taxon-name-part-type="species" reg="gracilipes">gracilipes</tp:taxon-name-part><tp:taxon-name-part taxon-name-part-type="authority">Hook. f.</tp:taxon-name-part><tp:taxon-name-part taxon-name-part-type="infraspecific-rank">var.</tp:taxon-name-part><tp:taxon-name-part taxon-name-part-type="variety" reg="kiukiuense">kiukiuense</tp:taxon-name-part></tp:taxon-name> (Hatus.) Kitam. on Tanegashima Island (<xref ref-type="bibr" rid="B43">Yukawa et al. 2013</xref>).</p></tp:treatment-sec><tp:treatment-sec sec-type="remarks" id="SECID0EILBI"><title>Remarks.</title><p><italic><tp:taxon-name><tp:taxon-name-part taxon-name-part-type="genus" reg="Schizomyia">Schizomyia</tp:taxon-name-part><tp:taxon-name-part taxon-name-part-type="species" reg="usubai">usubai</tp:taxon-name-part></tp:taxon-name></italic> is close to <italic><tp:taxon-name><tp:taxon-name-part taxon-name-part-type="genus" reg="Schizomyia">S.</tp:taxon-name-part><tp:taxon-name-part taxon-name-part-type="species" reg="asteris">asteris</tp:taxon-name-part></tp:taxon-name></italic>, <italic><tp:taxon-name><tp:taxon-name-part taxon-name-part-type="genus" reg="Schizomyia">S.</tp:taxon-name-part><tp:taxon-name-part taxon-name-part-type="species" reg="achyranthesae">achyranthesae</tp:taxon-name-part></tp:taxon-name></italic>, <italic><tp:taxon-name><tp:taxon-name-part taxon-name-part-type="genus" reg="Schizomyia">S.</tp:taxon-name-part><tp:taxon-name-part taxon-name-part-type="species" reg="diplocyclosae">diplocyclosae</tp:taxon-name-part></tp:taxon-name></italic> and <italic><tp:taxon-name><tp:taxon-name-part taxon-name-part-type="genus" reg="Schizomyia">S.</tp:taxon-name-part><tp:taxon-name-part taxon-name-part-type="species" reg="castanopsisae">castanopsisae</tp:taxon-name-part></tp:taxon-name></italic>. <italic><tp:taxon-name><tp:taxon-name-part taxon-name-part-type="genus" reg="Schizomyia">Schizomyia</tp:taxon-name-part><tp:taxon-name-part taxon-name-part-type="species" reg="usubai">usubai</tp:taxon-name-part></tp:taxon-name></italic> can be distinguished from <italic><tp:taxon-name><tp:taxon-name-part taxon-name-part-type="genus" reg="Schizomyia">S.</tp:taxon-name-part><tp:taxon-name-part taxon-name-part-type="species" reg="asteris">asteris</tp:taxon-name-part></tp:taxon-name></italic> by a shorter ovipositor (protrusible needle-like portion about 4.5 times as long as sternite VII, while 5.5 times in <italic><tp:taxon-name><tp:taxon-name-part taxon-name-part-type="genus" reg="Schizomyia">S.</tp:taxon-name-part><tp:taxon-name-part taxon-name-part-type="species" reg="asteris">asteris</tp:taxon-name-part></tp:taxon-name></italic>), longer empodia, and the presence of dorsal setae on gonostyli; from <italic><tp:taxon-name><tp:taxon-name-part taxon-name-part-type="genus" reg="Schizomyia">S.</tp:taxon-name-part><tp:taxon-name-part taxon-name-part-type="species" reg="achyranthesae">achyranthesae</tp:taxon-name-part></tp:taxon-name></italic> and <italic><tp:taxon-name><tp:taxon-name-part taxon-name-part-type="genus" reg="Schizomyia">S.</tp:taxon-name-part><tp:taxon-name-part taxon-name-part-type="species" reg="diplocyclosae">diplocyclosae</tp:taxon-name-part></tp:taxon-name></italic> by a longer ovipositor (four and three times as long as sternite VII in <italic><tp:taxon-name><tp:taxon-name-part taxon-name-part-type="genus" reg="Schizomyia">S.</tp:taxon-name-part><tp:taxon-name-part taxon-name-part-type="species" reg="achyranthesae">achyranthesae</tp:taxon-name-part></tp:taxon-name></italic> and <italic><tp:taxon-name><tp:taxon-name-part taxon-name-part-type="genus" reg="Schizomyia">S.</tp:taxon-name-part><tp:taxon-name-part taxon-name-part-type="species" reg="diplocyclosae">diplocyclosae</tp:taxon-name-part></tp:taxon-name></italic>, respectively), longer empodia, and branched opening of the larval anus. In addition, larva of <italic><tp:taxon-name><tp:taxon-name-part taxon-name-part-type="genus" reg="Schizomyia">S.</tp:taxon-name-part><tp:taxon-name-part taxon-name-part-type="species" reg="usubai">usubai</tp:taxon-name-part></tp:taxon-name></italic> has four anal papillae, but two in <italic><tp:taxon-name><tp:taxon-name-part taxon-name-part-type="genus" reg="Schizomyia">S.</tp:taxon-name-part><tp:taxon-name-part taxon-name-part-type="species" reg="diplocyclosae">diplocyclosae</tp:taxon-name-part></tp:taxon-name></italic>. <italic><tp:taxon-name><tp:taxon-name-part taxon-name-part-type="genus" reg="Schizomyia">Schizomyia</tp:taxon-name-part><tp:taxon-name-part taxon-name-part-type="species" reg="castanopsisae">castanopsisae</tp:taxon-name-part></tp:taxon-name></italic> is very similar to <italic><tp:taxon-name><tp:taxon-name-part taxon-name-part-type="genus" reg="Schizomyia">S.</tp:taxon-name-part><tp:taxon-name-part taxon-name-part-type="species" reg="usubai">usubai</tp:taxon-name-part></tp:taxon-name></italic>, but can be separated by a shorter ovipositor (protrusible needle-like portion about 3.3 times as long as sternite VII, while 4.5 times in <italic><tp:taxon-name><tp:taxon-name-part taxon-name-part-type="genus" reg="Schizomyia">S.</tp:taxon-name-part><tp:taxon-name-part taxon-name-part-type="species" reg="usubai">usubai</tp:taxon-name-part></tp:taxon-name></italic>), longer empodia, and less compressed circumfila of female flagellomeres.</p></tp:treatment-sec><tp:treatment-sec><!--Section generated to contain objects referenced in tp:taxon-treatment.--><supplementary-material xmlns:xlink="http://www.w3.org/1999/xlink" id="S1" position="float" orientation="portrait" xlink:type="simple"><label>Supplementary material 1</label><caption><p>Supplementary data</p></caption><p>Data type: measurements</p><p>Explanation note: <bold>Table S1.</bold> Length (μm) of each leg segment in <italic><tp:taxon-name><tp:taxon-name-part taxon-name-part-type="genus" reg="Schizomyia">Schizomyia</tp:taxon-name-part><tp:taxon-name-part taxon-name-part-type="species" reg="achyranthesae">achyranthesae</tp:taxon-name-part></tp:taxon-name></italic> and <italic><tp:taxon-name><tp:taxon-name-part taxon-name-part-type="genus" reg="Schizomyia">S.</tp:taxon-name-part><tp:taxon-name-part taxon-name-part-type="species" reg="diplocyclosae">diplocyclosae</tp:taxon-name-part></tp:taxon-name></italic>. <bold>Table S2.</bold> Length (μm) of each leg segment in <italic><tp:taxon-name><tp:taxon-name-part taxon-name-part-type="genus" reg="Schizomyia">Schizomyia</tp:taxon-name-part><tp:taxon-name-part taxon-name-part-type="species" reg="tokudai">tokudai</tp:taxon-name-part></tp:taxon-name></italic> and <italic><tp:taxon-name><tp:taxon-name-part taxon-name-part-type="genus" reg="Schizomyia">S.</tp:taxon-name-part><tp:taxon-name-part taxon-name-part-type="species" reg="usubai">usubai</tp:taxon-name-part></tp:taxon-name></italic>. <bold>Table S3.</bold> Length (μm) of each leg segment in <italic><tp:taxon-name><tp:taxon-name-part taxon-name-part-type="genus" reg="Schizomyia">Schizomyia</tp:taxon-name-part><tp:taxon-name-part taxon-name-part-type="species" reg="paederiae">paederiae</tp:taxon-name-part></tp:taxon-name></italic> and <italic><tp:taxon-name><tp:taxon-name-part taxon-name-part-type="genus" reg="Schizomyia">S.</tp:taxon-name-part><tp:taxon-name-part taxon-name-part-type="species" reg="galiorum">galiorum</tp:taxon-name-part></tp:taxon-name></italic>. <bold>Table S4.</bold> Length (μm) of each leg segment in <italic><tp:taxon-name><tp:taxon-name-part taxon-name-part-type="genus" reg="Schizomyia">Schizomyia</tp:taxon-name-part><tp:taxon-name-part taxon-name-part-type="species" reg="patriniae">patriniae</tp:taxon-name-part></tp:taxon-name></italic> and <italic><tp:taxon-name><tp:taxon-name-part taxon-name-part-type="genus" reg="Schizomyia">S.</tp:taxon-name-part><tp:taxon-name-part taxon-name-part-type="species" reg="asteris">asteris</tp:taxon-name-part></tp:taxon-name></italic>.</p><media xlink:href="zookeys-808-123-s001.docx" mimetype="application" mime-subtype="vnd.openxmlformats-officedocument.wordprocessingml.document" position="float" orientation="portrait" xlink:type="simple" id="oo_250426.docx"/><permissions><license license-type="creative-commons-attribution" xlink:href="http://creativecommons.org/licenses/by/4.0/" xlink:type="simple"><license-p>This is an open access article distributed under the terms of the Creative Commons Attribution License (CC BY 4.0), which permits unrestricted use, distribution, and reproduction in any medium, provided the original author and source are credited.</license-p></license></permissions><attrib specific-use="authors">Ayman Khamis Elsayed, Junichi Yukawa, Makoto Tokuda</attrib></supplementary-material><fig id="F1" position="float" orientation="portrait"><label>Figures 1–4.</label><caption><p>Galls of <italic><tp:taxon-name><tp:taxon-name-part taxon-name-part-type="genus" reg="Schizomyia">Schizomyia</tp:taxon-name-part></tp:taxon-name></italic> spp. <bold>1</bold> Fruit gall induced by <italic><tp:taxon-name><tp:taxon-name-part taxon-name-part-type="genus" reg="Schizomyia">S.</tp:taxon-name-part><tp:taxon-name-part taxon-name-part-type="species" reg="achyranthesae">achyranthesae</tp:taxon-name-part></tp:taxon-name></italic> on <italic><tp:taxon-name><tp:taxon-name-part taxon-name-part-type="genus" reg="Achyranthes">Achyranthes</tp:taxon-name-part><tp:taxon-name-part taxon-name-part-type="species" reg="bidentata">bidentata</tp:taxon-name-part></tp:taxon-name></italic> (<tp:taxon-name><tp:taxon-name-part taxon-name-part-type="family">Amaranthaceae</tp:taxon-name-part></tp:taxon-name>) <bold>2</bold> Inflorescence galls induced by <italic><tp:taxon-name><tp:taxon-name-part taxon-name-part-type="genus" reg="Schizomyia">S.</tp:taxon-name-part><tp:taxon-name-part taxon-name-part-type="species" reg="castanopsisae">castanopsisae</tp:taxon-name-part></tp:taxon-name></italic> on <italic><tp:taxon-name><tp:taxon-name-part taxon-name-part-type="genus" reg="Castanopsis">Castanopsis</tp:taxon-name-part><tp:taxon-name-part taxon-name-part-type="species" reg="sieboldii">sieboldii</tp:taxon-name-part></tp:taxon-name></italic> (<tp:taxon-name><tp:taxon-name-part taxon-name-part-type="family">Fagaceae</tp:taxon-name-part></tp:taxon-name>) <bold>3</bold> Fruit galls (arrows) induced by <italic><tp:taxon-name><tp:taxon-name-part taxon-name-part-type="genus" reg="Schizomyia">S.</tp:taxon-name-part><tp:taxon-name-part taxon-name-part-type="species" reg="usubai">usubai</tp:taxon-name-part></tp:taxon-name></italic> on <italic><tp:taxon-name><tp:taxon-name-part taxon-name-part-type="genus" reg="Trachelospermum">Trachelospermum</tp:taxon-name-part><tp:taxon-name-part taxon-name-part-type="species" reg="asiaticum">asiaticum</tp:taxon-name-part></tp:taxon-name></italic> (<tp:taxon-name><tp:taxon-name-part taxon-name-part-type="family">Apocynaceae</tp:taxon-name-part></tp:taxon-name>) <bold>4</bold> A flower bud gall (white arrow) induced by <italic><tp:taxon-name><tp:taxon-name-part taxon-name-part-type="genus" reg="Schizomyia">S.</tp:taxon-name-part><tp:taxon-name-part taxon-name-part-type="species" reg="paederiae">paederiae</tp:taxon-name-part></tp:taxon-name></italic> on <italic><tp:taxon-name><tp:taxon-name-part taxon-name-part-type="genus" reg="Paederia">Paederia</tp:taxon-name-part><tp:taxon-name-part taxon-name-part-type="species" reg="foetida">foetida</tp:taxon-name-part></tp:taxon-name></italic> (<tp:taxon-name><tp:taxon-name-part taxon-name-part-type="family">Rubiaceae</tp:taxon-name-part></tp:taxon-name>) [red arrows indicate normal flower buds].</p></caption><graphic xmlns:xlink="http://www.w3.org/1999/xlink" xlink:href="zookeys-808-123-g001.jpg" position="float" orientation="portrait" xlink:type="simple" id="oo_250408.jpg"/></fig></tp:treatment-sec><ref-list><ref id="B34"><mixed-citation xmlns:xlink="http://www.w3.org/1999/xlink" xlink:type="simple"><person-group><name name-style="western"><surname>Tokuda</surname><given-names>M</given-names></name><name name-style="western"><surname>Matsuo</surname><given-names>K</given-names></name><name name-style="western"><surname>Yukawa</surname><given-names>J</given-names></name></person-group> (<year>2012b</year>) <article-title>Insect galls found on Miyakejima and Hachijojima Islands, the Izu Islands, Tokyo, Japan.</article-title><source>Esakia</source><volume>52</volume>: <fpage>59</fpage>–<lpage>66</lpage>.</mixed-citation></ref><ref id="B36"><mixed-citation xmlns:xlink="http://www.w3.org/1999/xlink" xlink:type="simple"><person-group><name name-style="western"><surname>Tokuda</surname><given-names>M</given-names></name><name name-style="western"><surname>Matsuo</surname><given-names>K</given-names></name><name name-style="western"><surname>Kiritani</surname><given-names>K</given-names></name><name name-style="western"><surname>Yukawa</surname><given-names>J</given-names></name></person-group> (<year>2013</year>) <article-title>Insect galls found on Ohshima, Kozushima and Niijima Islands, the Izu Islands, Tokyo, Japan.</article-title><source>Makunagi, Acta Dipterologica</source><volume>25</volume>: <fpage>1</fpage>–<lpage>16</lpage>.</mixed-citation></ref><ref id="B42"><mixed-citation xmlns:xlink="http://www.w3.org/1999/xlink" xlink:type="simple"><person-group><name name-style="western"><surname>Yukawa</surname><given-names>J</given-names></name><name name-style="western"><surname>Masuda</surname><given-names>H</given-names></name></person-group> (<year>1996</year>) <source>Insect and mite galls in Japan in color.</source><publisher-name>Zenkoku Nôson Kyôiku Kyôkai</publisher-name>, <publisher-loc>Tokyo</publisher-loc>, <size units="page">826 pp</size>. [In Japanese with English explanations for color plates].</mixed-citation></ref><ref id="B40"><mixed-citation xmlns:xlink="http://www.w3.org/1999/xlink" xlink:type="simple"><person-group><name name-style="western"><surname>Yukawa</surname><given-names>J</given-names></name></person-group> (<year>1978</year>) <article-title>New midge galls from Kyushu.</article-title><source>Memoirs of the Faculty of Agriculture, Kagoshima University</source><volume>14</volume>: <fpage>93</fpage>–<lpage>101</lpage>.</mixed-citation></ref><ref id="B43"><mixed-citation xmlns:xlink="http://www.w3.org/1999/xlink" xlink:type="simple"><person-group><name name-style="western"><surname>Yukawa</surname><given-names>J</given-names></name><name name-style="western"><surname>Ogata</surname><given-names>K</given-names></name><name name-style="western"><surname>Kaburagi</surname><given-names>K</given-names></name><name name-style="western"><surname>Tokuda</surname><given-names>M</given-names></name></person-group> (<year>2013</year>) <article-title>Cecidomyiid galls found on Tanegashima Island.</article-title><source>Satsuma</source><volume>150</volume>: <fpage>48</fpage>–<lpage>61</lpage>. [In Japanese]</mixed-citation></ref></ref-list></tp:taxon-treatment>
