# Supplementary material for: A taxonomic revision and molecular phylogeny of the eastern Palearctic species of the genera Schizomyia Kieffer and Asteralobia Kovalev (Diptera, Cecidomyiidae, Asphondyliini), with descriptions of five new species of Schizomyia from Japan
Source: Zookeys. 2018 Dec 18;(808):123–60. doi: 10.3897/zookeys.808.29679 (PMC6305770; doi:10.3897/zookeys.808.29679)
Supplement: XML Treatment for Schizomyia paederiae [file zookeys.808.29679-treatment5.xml]

<!DOCTYPE tp:taxon-treatment
  PUBLIC "-//TaxonX//DTD Taxonomic Treatment Publishing DTD v0 20100105//EN" "tax-treatment-NSO.dtd">
<tp:taxon-treatment xmlns:tp="http://www.plazi.org/taxpub"><tp:treatment-meta><kwd-group><label>Taxon classification</label><kwd><named-content xmlns:xlink="http://www.w3.org/1999/xlink" content-type="kingdom">Animalia</named-content></kwd><kwd><named-content xmlns:xlink="http://www.w3.org/1999/xlink" content-type="order">Diptera</named-content></kwd><kwd><named-content xmlns:xlink="http://www.w3.org/1999/xlink" content-type="family">Cecidomyiidae</named-content></kwd></kwd-group><mixed-citation publication-type="journal"><person-group><name><surname>Elsayed</surname><given-names>Ayman Khamis</given-names></name><name><surname>Yukawa</surname><given-names>Junichi</given-names></name><name><surname>Tokuda</surname><given-names>Makoto</given-names></name></person-group><article-title>A taxonomic revision and molecular phylogeny of the eastern Palearctic species of the genera <italic><tp:taxon-name><tp:taxon-name-part taxon-name-part-type="genus" reg="Schizomyia">Schizomyia</tp:taxon-name-part></tp:taxon-name></italic> Kieffer and <italic><tp:taxon-name><tp:taxon-name-part taxon-name-part-type="genus" reg="Asteralobia">Asteralobia</tp:taxon-name-part></tp:taxon-name></italic> Kovalev (<tp:taxon-name><tp:taxon-name-part taxon-name-part-type="order">Diptera</tp:taxon-name-part></tp:taxon-name>, <tp:taxon-name><tp:taxon-name-part taxon-name-part-type="family">Cecidomyiidae</tp:taxon-name-part></tp:taxon-name>, <tp:taxon-name><tp:taxon-name-part taxon-name-part-type="tribe">Asphondyliini</tp:taxon-name-part></tp:taxon-name>), with descriptions of five new species of <italic><tp:taxon-name><tp:taxon-name-part taxon-name-part-type="genus" reg="Schizomyia">Schizomyia</tp:taxon-name-part></tp:taxon-name></italic> from Japan</article-title><source>Zookeys</source><day>18</day><month>12</month><year>2018</year><volume>2018</volume><issue>808</issue><fpage>123</fpage><lpage>160</lpage><pub-id pub-id-type="doi">10.3897/zookeys.808.29679</pub-id></mixed-citation></tp:treatment-meta><tp:nomenclature><tp:taxon-name>
                <tp:taxon-name-part taxon-name-part-type="genus" reg="Schizomyia">Schizomyia</tp:taxon-name-part>
                <tp:taxon-name-part taxon-name-part-type="species" reg="paederiae">paederiae</tp:taxon-name-part>
                <object-id xmlns:xlink="http://www.w3.org/1999/xlink" content-type="zoobank" xlink:type="simple">http://zoobank.org/DE35F88A-484D-45CE-9BC2-4356E0A1DE97</object-id>
              </tp:taxon-name><tp:taxon-authority>Elsayed &amp; Tokuda</tp:taxon-authority><tp:taxon-status xmlns:xlink="http://www.w3.org/1999/xlink" xlink:type="simple">sp. n.</tp:taxon-status><xref ref-type="fig" rid="F10">Figs 56–62</xref><xref ref-type="fig" rid="F11">, 63–67; Tables S3</xref></tp:nomenclature><tp:treatment-sec sec-type="Characters" id="SECID0ELCHA"><p>Characters as in <italic><tp:taxon-name><tp:taxon-name-part taxon-name-part-type="genus" reg="Schizomyia">S.</tp:taxon-name-part><tp:taxon-name-part taxon-name-part-type="species" reg="achyranthesae">achyranthesae</tp:taxon-name-part></tp:taxon-name></italic> except for the following:</p></tp:treatment-sec><tp:treatment-sec sec-type="etymology" id="SECID0ELTBI"><title>Etymology.</title><p>The species name, <italic>paederiae</italic>, is based on the generic name of the host plant, <italic><tp:taxon-name><tp:taxon-name-part taxon-name-part-type="genus" reg="Paederia">Paederia</tp:taxon-name-part><tp:taxon-name-part taxon-name-part-type="species" reg="foetida">foetida</tp:taxon-name-part></tp:taxon-name></italic> (<tp:taxon-name><tp:taxon-name-part taxon-name-part-type="family">Rubiaceae</tp:taxon-name-part></tp:taxon-name>).</p></tp:treatment-sec><tp:treatment-sec sec-type="type material" id="SECID0ELUBI"><title>Type material.</title><p><italic>Holotype</italic>: 1♂ (<abbrev xmlns:xlink="http://www.w3.org/1999/xlink" xlink:title="Entomological Laboratory, Faculty of Agriculture, Kyushu University, Japan" id="ABBRID0ETUBI" xlink:type="simple">KUEC</abbrev>): reared from a larva obtained from a flower bud gall on <italic><tp:taxon-name><tp:taxon-name-part taxon-name-part-type="genus" reg="Paederia">P.</tp:taxon-name-part><tp:taxon-name-part taxon-name-part-type="species" reg="foetida">foetida</tp:taxon-name-part></tp:taxon-name></italic>, collected from Misawa, Ogori City, Fukuoka Prefecture, Japan, K. Matsunaga leg., emerged between 11–15.viii.2017. <italic>Paratypes</italic>: All paratypes were reared from flower bud galls on <italic><tp:taxon-name><tp:taxon-name-part taxon-name-part-type="genus" reg="Paederia">P.</tp:taxon-name-part><tp:taxon-name-part taxon-name-part-type="species" reg="foetida">foetida</tp:taxon-name-part></tp:taxon-name></italic> in Japan. 11 larvae: collected from Nishinoomote, Nishinoomote City, Kagoshima Prefecture, on 24.ix.2014, K. Ogata leg.; 4 pupal exuviae, 2♂, 7♀: same data as holotype.</p></tp:treatment-sec><tp:treatment-sec sec-type="description" id="SECID0EPVBI"><title>Description.</title><p><italic>Head</italic> (Fig. <xref ref-type="fig" rid="F10">56</xref>): Compound eyes separated on vertex by a diameter of 0.0–1.5 facets, eye bridge consist of 6–7 facets long. Fronto-clypeus with 11–13 setae (<italic>n</italic> = 4). Palpus: first segment ca 28.6 μm, second 1.3 times as long as the first, third 1.4 as long as the second, fourth 1.2 as long as the third.Male flagellomeres with deep basal constriction and elongated necks (Fig. <xref ref-type="fig" rid="F10">58</xref>).</p><fig id="F10" position="float" orientation="portrait"><label>Figures 56–62.</label><caption><p><italic><tp:taxon-name><tp:taxon-name-part taxon-name-part-type="genus" reg="Schizomyia">Schizomyia</tp:taxon-name-part><tp:taxon-name-part taxon-name-part-type="species" reg="paederiae">paederiae</tp:taxon-name-part></tp:taxon-name></italic>. <bold>56</bold> Head <bold>57</bold> Dorsal view of female flagellomere V <bold>58</bold> Dorsal view of female flagellomere V <bold>59</bold> Wing <bold>60</bold> Tarsomere V and acromere <bold>61</bold> Terminal part of female abdomen <bold>62</bold> Ovipositor apex. Scale bars: 50 µm (<bold>57, 58, 60, 62</bold>), 100 µm (<bold>56, 59, 61</bold>).</p></caption><graphic xmlns:xlink="http://www.w3.org/1999/xlink" xlink:href="zookeys-808-123-g010.jpg" position="float" orientation="portrait" xlink:type="simple" id="oo_250417.jpg"/></fig><p><italic>Thorax</italic>: Wing (Fig. <xref ref-type="fig" rid="F10">59</xref>) length 1.16–1.57 mm (<italic>n</italic> = 5) in female, 1.04–1.36 mm (<italic>n</italic> = 3) in male. Anepimeral setae 9 or 10 (<italic>n</italic> = 5); mesanepisternum scales 5–10 (<italic>n</italic> = 6); lateral scutum setae 23–28 (<italic>n</italic> = 5). Empodia as long as tarsal claws (Fig. <xref ref-type="fig" rid="F10">60</xref>). Lengths of leg segments as in Suppl. material <xref ref-type="supplementary-material" rid="S1">1</xref>: Table S3.</p><p><italic>Female abdomen</italic> (Figs <xref ref-type="fig" rid="F10">61</xref>, <xref ref-type="fig" rid="F10">62</xref>): Anterior pair of trichoid sensilla situated medially on abdominal sternites II–VI; sternite VII about 3.4 times as long as preceding sternites. Ovipositor: protrusible needle-like portion about 4.8 times as long as sternite VII.</p><p><italic>Male abdomen</italic>: Anterior pair of trichoid sensilla situated medially on sternites II–VI and laterally on sternite VIII, sternite VIII with scattered setae. Terminalia (Fig. <xref ref-type="fig" rid="F11">63</xref>): Gonostylus dorsally with several setae on distal half, with unfused and compressed denticles.</p><fig id="F11" position="float" orientation="portrait"><label>Figures 63–67.</label><caption><p><italic><tp:taxon-name><tp:taxon-name-part taxon-name-part-type="genus" reg="Schizomyia">Schizomyia</tp:taxon-name-part><tp:taxon-name-part taxon-name-part-type="species" reg="paederiae">paederiae</tp:taxon-name-part></tp:taxon-name></italic>. <bold>63</bold> Male terminalia <bold>64</bold> Larval spatula <bold>65</bold> Terminal larval segments dorsally <bold>66</bold> Ventral view of pupal head <bold>67</bold> Pupal prothoracic spiracle. Scale bars: 50 µm (<bold>63–65</bold>), 100 µm (<bold>66, 67</bold>).</p></caption><graphic xmlns:xlink="http://www.w3.org/1999/xlink" xlink:href="zookeys-808-123-g011.jpg" position="float" orientation="portrait" xlink:type="simple" id="oo_250418.jpg"/></fig><p><italic>Mature larva</italic>: Abdominal segment VIII with 2 setose dorsal papillae. Posterior portion of sternal spatula about 3.3 times as wide as the base of the anterior free portion (Fig. <xref ref-type="fig" rid="F11">64</xref>); 2 groups of lateral papillae present on all thoracic segments, each consisting of 2 setose and 1 asetose papillae. Terminal segment with 8 terminal papillae, consisting of 4 setose, 2 asetose and 2 corniform ones (Fig. <xref ref-type="fig" rid="F11">65</xref>).</p><p><italic>Pupa</italic> (Figs <xref ref-type="fig" rid="F11">66</xref>, <xref ref-type="fig" rid="F11">67</xref>): Prothoracic spiracle 230–290 μm long (<italic>n</italic> = 4).</p></tp:treatment-sec><tp:treatment-sec sec-type="distribution" id="SECID0E41BI"><title>Distribution.</title><p>Japan: Honshu, Shikoku, Kyushu, and Yakushima Island (<xref ref-type="bibr" rid="B42">Yukawa and Masuda 1996</xref>).</p></tp:treatment-sec><tp:treatment-sec sec-type="Gall and life history" id="SECID0EH2BI"><title>Gall and life history.</title><p><italic><tp:taxon-name><tp:taxon-name-part taxon-name-part-type="genus" reg="Schizomyia">Schizomyia</tp:taxon-name-part><tp:taxon-name-part taxon-name-part-type="species" reg="paederiae">paederiae</tp:taxon-name-part></tp:taxon-name></italic> induces flower bud galls on <italic><tp:taxon-name><tp:taxon-name-part taxon-name-part-type="genus" reg="Paederia">P.</tp:taxon-name-part><tp:taxon-name-part taxon-name-part-type="species" reg="foetida">foetida</tp:taxon-name-part></tp:taxon-name></italic>. Basal parts of the galled flower buds are swollen, 3.0–5.6 mm in diameter and 4.0–6.1 mm in length (Fig. <xref ref-type="fig" rid="F1">4</xref>) [Gall No. D-037 in <xref ref-type="bibr" rid="B42">Yukawa and Masuda (1996)</xref>]. Galls are single-chambered and each gall contains 1–10 larvae. The larvae depart from mature galls from late August to September and overwinter in the soil. The adults of <italic><tp:taxon-name><tp:taxon-name-part taxon-name-part-type="genus" reg="Schizomyia">S.</tp:taxon-name-part><tp:taxon-name-part taxon-name-part-type="species" reg="paederiae">paederiae</tp:taxon-name-part></tp:taxon-name></italic> emerge in early August when the flower buds are available on the host plant (<xref ref-type="bibr" rid="B42">Yukawa and Masuda 1996</xref>).</p></tp:treatment-sec><tp:treatment-sec sec-type="remarks" id="SECID0E13BI"><title>Remarks.</title><p><italic><tp:taxon-name><tp:taxon-name-part taxon-name-part-type="genus" reg="Schizomyia">Schizomyia</tp:taxon-name-part><tp:taxon-name-part taxon-name-part-type="species" reg="paederiae">paederiae</tp:taxon-name-part></tp:taxon-name></italic> is distinguishable from other <italic><tp:taxon-name><tp:taxon-name-part taxon-name-part-type="genus" reg="Schizomyia">Schizomyia</tp:taxon-name-part></tp:taxon-name></italic> species, except four Russian species, i.e. <italic><tp:taxon-name><tp:taxon-name-part taxon-name-part-type="genus" reg="Schizomyia">S.</tp:taxon-name-part><tp:taxon-name-part taxon-name-part-type="species" reg="calathidiphaga">calathidiphaga</tp:taxon-name-part></tp:taxon-name></italic>, <italic><tp:taxon-name><tp:taxon-name-part taxon-name-part-type="genus" reg="Schizomyia">S.</tp:taxon-name-part><tp:taxon-name-part taxon-name-part-type="species" reg="clematidis">clematidis</tp:taxon-name-part></tp:taxon-name></italic>, <italic><tp:taxon-name><tp:taxon-name-part taxon-name-part-type="genus" reg="Schizomyia">S.</tp:taxon-name-part><tp:taxon-name-part taxon-name-part-type="species" reg="spiraeae">spiraeae</tp:taxon-name-part></tp:taxon-name></italic>, and <italic><tp:taxon-name><tp:taxon-name-part taxon-name-part-type="genus" reg="Schizomyia">S.</tp:taxon-name-part><tp:taxon-name-part taxon-name-part-type="species" reg="veronicastrum">veronicastrum</tp:taxon-name-part></tp:taxon-name></italic>, by its deeply constricted male flagellomeres (<xref ref-type="bibr" rid="B19">Kovalev 1964</xref>; <xref ref-type="bibr" rid="B5">Fedotova 2002</xref>). Firstly, the adults of <italic><tp:taxon-name><tp:taxon-name-part taxon-name-part-type="genus" reg="Schizomyia">S.</tp:taxon-name-part><tp:taxon-name-part taxon-name-part-type="species" reg="paederiae">paederiae</tp:taxon-name-part></tp:taxon-name></italic> differs from <italic><tp:taxon-name><tp:taxon-name-part taxon-name-part-type="genus" reg="Schizomyia">S.</tp:taxon-name-part><tp:taxon-name-part taxon-name-part-type="species" reg="calathidiphaga">calathidiphaga</tp:taxon-name-part></tp:taxon-name></italic> by a slightly longer ovipositor (protrusible needle-like portion about 4.8 times as long as sternite VII, while 4.5 times in <italic><tp:taxon-name><tp:taxon-name-part taxon-name-part-type="genus" reg="Schizomyia">S.</tp:taxon-name-part><tp:taxon-name-part taxon-name-part-type="species" reg="calathidiphaga">calathidiphaga</tp:taxon-name-part></tp:taxon-name></italic>), longer empodia (empodia are as long as claws in <italic><tp:taxon-name><tp:taxon-name-part taxon-name-part-type="genus" reg="Schizomyia">S.</tp:taxon-name-part><tp:taxon-name-part taxon-name-part-type="species" reg="paederiae">paederiae</tp:taxon-name-part></tp:taxon-name></italic>, but shorter in <italic><tp:taxon-name><tp:taxon-name-part taxon-name-part-type="genus" reg="Schizomyia">S.</tp:taxon-name-part><tp:taxon-name-part taxon-name-part-type="species" reg="calathidiphaga">calathidiphaga</tp:taxon-name-part></tp:taxon-name></italic>), the position of gonostylus tooth (mostly covering only the apical margin in <italic><tp:taxon-name><tp:taxon-name-part taxon-name-part-type="genus" reg="Schizomyia">S.</tp:taxon-name-part><tp:taxon-name-part taxon-name-part-type="species" reg="paederiae">paederiae</tp:taxon-name-part></tp:taxon-name></italic>, but on the posteroapical margin in <italic><tp:taxon-name><tp:taxon-name-part taxon-name-part-type="genus" reg="Schizomyia">S.</tp:taxon-name-part><tp:taxon-name-part taxon-name-part-type="species" reg="calathidiphaga">calathidiphaga</tp:taxon-name-part></tp:taxon-name></italic>), and the arrangement of papillae on the larval terminal segment (the two asetose terminal papillae are situated more posteriorly in <italic><tp:taxon-name><tp:taxon-name-part taxon-name-part-type="genus" reg="Schizomyia">S.</tp:taxon-name-part><tp:taxon-name-part taxon-name-part-type="species" reg="paederiae">paederiae</tp:taxon-name-part></tp:taxon-name></italic>, while more anteriorly in <italic><tp:taxon-name><tp:taxon-name-part taxon-name-part-type="genus" reg="Schizomyia">S.</tp:taxon-name-part><tp:taxon-name-part taxon-name-part-type="species" reg="clathidiphaga">clathidiphaga</tp:taxon-name-part></tp:taxon-name></italic>). Then, the adults of <italic><tp:taxon-name><tp:taxon-name-part taxon-name-part-type="genus" reg="Schizomyia">S.</tp:taxon-name-part><tp:taxon-name-part taxon-name-part-type="species" reg="paederiae">paederiae</tp:taxon-name-part></tp:taxon-name></italic> can be separated from <italic><tp:taxon-name><tp:taxon-name-part taxon-name-part-type="genus" reg="Schizomyia">S.</tp:taxon-name-part><tp:taxon-name-part taxon-name-part-type="species" reg="clematidis">clematidis</tp:taxon-name-part></tp:taxon-name></italic>, <italic><tp:taxon-name><tp:taxon-name-part taxon-name-part-type="genus" reg="Schizomyia">S.</tp:taxon-name-part><tp:taxon-name-part taxon-name-part-type="species" reg="spiraeae">spiraeae</tp:taxon-name-part></tp:taxon-name></italic> and <italic><tp:taxon-name><tp:taxon-name-part taxon-name-part-type="genus" reg="Schizomyia">S.</tp:taxon-name-part><tp:taxon-name-part taxon-name-part-type="species" reg="veronicastrum">veronicastrum</tp:taxon-name-part></tp:taxon-name></italic> by a longer neck of male flagellomere III, which is about 0.25 as long as node in <italic><tp:taxon-name><tp:taxon-name-part taxon-name-part-type="genus" reg="Schizomyia">S.</tp:taxon-name-part><tp:taxon-name-part taxon-name-part-type="species" reg="paederiae">paederiae</tp:taxon-name-part></tp:taxon-name></italic> but about 0.15 as long as node in other species, the position of gonostylus tooth (mostly covering the apical margin in <italic><tp:taxon-name><tp:taxon-name-part taxon-name-part-type="genus" reg="Schizomyia">S.</tp:taxon-name-part><tp:taxon-name-part taxon-name-part-type="species" reg="paederiae">paederiae</tp:taxon-name-part></tp:taxon-name></italic>, but on the posteroapical margin in the other species), and a much narrower hypoproct than <italic><tp:taxon-name><tp:taxon-name-part taxon-name-part-type="genus" reg="Schizomyia">S.</tp:taxon-name-part><tp:taxon-name-part taxon-name-part-type="species" reg="clematidis">clematidis</tp:taxon-name-part></tp:taxon-name></italic>.</p><!--PageBreak--><!--PageBreak--></tp:treatment-sec><tp:treatment-sec><!--Section generated to contain objects referenced in tp:taxon-treatment.--><supplementary-material xmlns:xlink="http://www.w3.org/1999/xlink" id="S1" position="float" orientation="portrait" xlink:type="simple"><label>Supplementary material 1</label><caption><p>Supplementary data</p></caption><p>Data type: measurements</p><p>Explanation note: <bold>Table S1.</bold> Length (μm) of each leg segment in <italic><tp:taxon-name><tp:taxon-name-part taxon-name-part-type="genus" reg="Schizomyia">Schizomyia</tp:taxon-name-part><tp:taxon-name-part taxon-name-part-type="species" reg="achyranthesae">achyranthesae</tp:taxon-name-part></tp:taxon-name></italic> and <italic><tp:taxon-name><tp:taxon-name-part taxon-name-part-type="genus" reg="Schizomyia">S.</tp:taxon-name-part><tp:taxon-name-part taxon-name-part-type="species" reg="diplocyclosae">diplocyclosae</tp:taxon-name-part></tp:taxon-name></italic>. <bold>Table S2.</bold> Length (μm) of each leg segment in <italic><tp:taxon-name><tp:taxon-name-part taxon-name-part-type="genus" reg="Schizomyia">Schizomyia</tp:taxon-name-part><tp:taxon-name-part taxon-name-part-type="species" reg="tokudai">tokudai</tp:taxon-name-part></tp:taxon-name></italic> and <italic><tp:taxon-name><tp:taxon-name-part taxon-name-part-type="genus" reg="Schizomyia">S.</tp:taxon-name-part><tp:taxon-name-part taxon-name-part-type="species" reg="usubai">usubai</tp:taxon-name-part></tp:taxon-name></italic>. <bold>Table S3.</bold> Length (μm) of each leg segment in <italic><tp:taxon-name><tp:taxon-name-part taxon-name-part-type="genus" reg="Schizomyia">Schizomyia</tp:taxon-name-part><tp:taxon-name-part taxon-name-part-type="species" reg="paederiae">paederiae</tp:taxon-name-part></tp:taxon-name></italic> and <italic><tp:taxon-name><tp:taxon-name-part taxon-name-part-type="genus" reg="Schizomyia">S.</tp:taxon-name-part><tp:taxon-name-part taxon-name-part-type="species" reg="galiorum">galiorum</tp:taxon-name-part></tp:taxon-name></italic>. <bold>Table S4.</bold> Length (μm) of each leg segment in <italic><tp:taxon-name><tp:taxon-name-part taxon-name-part-type="genus" reg="Schizomyia">Schizomyia</tp:taxon-name-part><tp:taxon-name-part taxon-name-part-type="species" reg="patriniae">patriniae</tp:taxon-name-part></tp:taxon-name></italic> and <italic><tp:taxon-name><tp:taxon-name-part taxon-name-part-type="genus" reg="Schizomyia">S.</tp:taxon-name-part><tp:taxon-name-part taxon-name-part-type="species" reg="asteris">asteris</tp:taxon-name-part></tp:taxon-name></italic>.</p><media xlink:href="zookeys-808-123-s001.docx" mimetype="application" mime-subtype="vnd.openxmlformats-officedocument.wordprocessingml.document" position="float" orientation="portrait" xlink:type="simple" id="oo_250426.docx"/><permissions><license license-type="creative-commons-attribution" xlink:href="http://creativecommons.org/licenses/by/4.0/" xlink:type="simple"><license-p>This is an open access article distributed under the terms of the Creative Commons Attribution License (CC BY 4.0), which permits unrestricted use, distribution, and reproduction in any medium, provided the original author and source are credited.</license-p></license></permissions><attrib specific-use="authors">Ayman Khamis Elsayed, Junichi Yukawa, Makoto Tokuda</attrib></supplementary-material><fig id="F1" position="float" orientation="portrait"><label>Figures 1–4.</label><caption><p>Galls of <italic><tp:taxon-name><tp:taxon-name-part taxon-name-part-type="genus" reg="Schizomyia">Schizomyia</tp:taxon-name-part></tp:taxon-name></italic> spp. <bold>1</bold> Fruit gall induced by <italic><tp:taxon-name><tp:taxon-name-part taxon-name-part-type="genus" reg="Schizomyia">S.</tp:taxon-name-part><tp:taxon-name-part taxon-name-part-type="species" reg="achyranthesae">achyranthesae</tp:taxon-name-part></tp:taxon-name></italic> on <italic><tp:taxon-name><tp:taxon-name-part taxon-name-part-type="genus" reg="Achyranthes">Achyranthes</tp:taxon-name-part><tp:taxon-name-part taxon-name-part-type="species" reg="bidentata">bidentata</tp:taxon-name-part></tp:taxon-name></italic> (<tp:taxon-name><tp:taxon-name-part taxon-name-part-type="family">Amaranthaceae</tp:taxon-name-part></tp:taxon-name>) <bold>2</bold> Inflorescence galls induced by <italic><tp:taxon-name><tp:taxon-name-part taxon-name-part-type="genus" reg="Schizomyia">S.</tp:taxon-name-part><tp:taxon-name-part taxon-name-part-type="species" reg="castanopsisae">castanopsisae</tp:taxon-name-part></tp:taxon-name></italic> on <italic><tp:taxon-name><tp:taxon-name-part taxon-name-part-type="genus" reg="Castanopsis">Castanopsis</tp:taxon-name-part><tp:taxon-name-part taxon-name-part-type="species" reg="sieboldii">sieboldii</tp:taxon-name-part></tp:taxon-name></italic> (<tp:taxon-name><tp:taxon-name-part taxon-name-part-type="family">Fagaceae</tp:taxon-name-part></tp:taxon-name>) <bold>3</bold> Fruit galls (arrows) induced by <italic><tp:taxon-name><tp:taxon-name-part taxon-name-part-type="genus" reg="Schizomyia">S.</tp:taxon-name-part><tp:taxon-name-part taxon-name-part-type="species" reg="usubai">usubai</tp:taxon-name-part></tp:taxon-name></italic> on <italic><tp:taxon-name><tp:taxon-name-part taxon-name-part-type="genus" reg="Trachelospermum">Trachelospermum</tp:taxon-name-part><tp:taxon-name-part taxon-name-part-type="species" reg="asiaticum">asiaticum</tp:taxon-name-part></tp:taxon-name></italic> (<tp:taxon-name><tp:taxon-name-part taxon-name-part-type="family">Apocynaceae</tp:taxon-name-part></tp:taxon-name>) <bold>4</bold> A flower bud gall (white arrow) induced by <italic><tp:taxon-name><tp:taxon-name-part taxon-name-part-type="genus" reg="Schizomyia">S.</tp:taxon-name-part><tp:taxon-name-part taxon-name-part-type="species" reg="paederiae">paederiae</tp:taxon-name-part></tp:taxon-name></italic> on <italic><tp:taxon-name><tp:taxon-name-part taxon-name-part-type="genus" reg="Paederia">Paederia</tp:taxon-name-part><tp:taxon-name-part taxon-name-part-type="species" reg="foetida">foetida</tp:taxon-name-part></tp:taxon-name></italic> (<tp:taxon-name><tp:taxon-name-part taxon-name-part-type="family">Rubiaceae</tp:taxon-name-part></tp:taxon-name>) [red arrows indicate normal flower buds].</p></caption><graphic xmlns:xlink="http://www.w3.org/1999/xlink" xlink:href="zookeys-808-123-g001.jpg" position="float" orientation="portrait" xlink:type="simple" id="oo_250408.jpg"/></fig></tp:treatment-sec><ref-list><ref id="B42"><mixed-citation xmlns:xlink="http://www.w3.org/1999/xlink" xlink:type="simple"><person-group><name name-style="western"><surname>Yukawa</surname><given-names>J</given-names></name><name name-style="western"><surname>Masuda</surname><given-names>H</given-names></name></person-group> (<year>1996</year>) <source>Insect and mite galls in Japan in color.</source><publisher-name>Zenkoku Nôson Kyôiku Kyôkai</publisher-name>, <publisher-loc>Tokyo</publisher-loc>, <size units="page">826 pp</size>. [In Japanese with English explanations for color plates].</mixed-citation></ref><ref id="B19"><mixed-citation xmlns:xlink="http://www.w3.org/1999/xlink" xlink:type="simple"><person-group><name name-style="western"><surname>Kovalev</surname><given-names>OV</given-names></name></person-group> (<year>1964</year>) <article-title>A review of the gall midges (<tp:taxon-name><tp:taxon-name-part taxon-name-part-type="order">Diptera</tp:taxon-name-part></tp:taxon-name>, <tp:taxon-name><tp:taxon-name-part taxon-name-part-type="family">Itonididae</tp:taxon-name-part></tp:taxon-name>) of the extreme south of the Soviet Far East. I. The supertribe Asphondylidi.</article-title><source>Entomological Review</source><volume>43</volume>: <fpage>215</fpage>–<lpage>228</lpage>.</mixed-citation></ref><ref id="B5"><mixed-citation xmlns:xlink="http://www.w3.org/1999/xlink" xlink:type="simple"><person-group><name name-style="western"><surname>Fedotova</surname><given-names>ZA</given-names></name></person-group> (<year>2002</year>) <article-title>New species of gall midges (<tp:taxon-name><tp:taxon-name-part taxon-name-part-type="order">Diptera</tp:taxon-name-part></tp:taxon-name>, <tp:taxon-name><tp:taxon-name-part taxon-name-part-type="family">Cecidomyiidae</tp:taxon-name-part></tp:taxon-name>) from the Russian Far East.</article-title><source>Far Eastern Entomologist</source><volume>118</volume>: <fpage>1</fpage>–<lpage>35</lpage>.</mixed-citation></ref></ref-list></tp:taxon-treatment>
