# Supplementary material for: A taxonomic revision and molecular phylogeny of the eastern Palearctic species of the genera Schizomyia Kieffer and Asteralobia Kovalev (Diptera, Cecidomyiidae, Asphondyliini), with descriptions of five new species of Schizomyia from Japan
Source: Zookeys. 2018 Dec 18;(808):123–60. doi: 10.3897/zookeys.808.29679 (PMC6305770; doi:10.3897/zookeys.808.29679)
Supplement: XML Treatment for Schizomyia galiorum [file zookeys.808.29679-treatment6.xml]

<!DOCTYPE tp:taxon-treatment
  PUBLIC "-//TaxonX//DTD Taxonomic Treatment Publishing DTD v0 20100105//EN" "tax-treatment-NSO.dtd">
<tp:taxon-treatment xmlns:tp="http://www.plazi.org/taxpub"><tp:treatment-meta><kwd-group><label>Taxon classification</label><kwd><named-content xmlns:xlink="http://www.w3.org/1999/xlink" content-type="kingdom">Animalia</named-content></kwd><kwd><named-content xmlns:xlink="http://www.w3.org/1999/xlink" content-type="order">Diptera</named-content></kwd><kwd><named-content xmlns:xlink="http://www.w3.org/1999/xlink" content-type="family">Cecidomyiidae</named-content></kwd></kwd-group><mixed-citation publication-type="journal"><person-group><name><surname>Elsayed</surname><given-names>Ayman Khamis</given-names></name><name><surname>Yukawa</surname><given-names>Junichi</given-names></name><name><surname>Tokuda</surname><given-names>Makoto</given-names></name></person-group><article-title>A taxonomic revision and molecular phylogeny of the eastern Palearctic species of the genera <italic><tp:taxon-name><tp:taxon-name-part taxon-name-part-type="genus" reg="Schizomyia">Schizomyia</tp:taxon-name-part></tp:taxon-name></italic> Kieffer and <italic><tp:taxon-name><tp:taxon-name-part taxon-name-part-type="genus" reg="Asteralobia">Asteralobia</tp:taxon-name-part></tp:taxon-name></italic> Kovalev (<tp:taxon-name><tp:taxon-name-part taxon-name-part-type="order">Diptera</tp:taxon-name-part></tp:taxon-name>, <tp:taxon-name><tp:taxon-name-part taxon-name-part-type="family">Cecidomyiidae</tp:taxon-name-part></tp:taxon-name>, <tp:taxon-name><tp:taxon-name-part taxon-name-part-type="tribe">Asphondyliini</tp:taxon-name-part></tp:taxon-name>), with descriptions of five new species of <italic><tp:taxon-name><tp:taxon-name-part taxon-name-part-type="genus" reg="Schizomyia">Schizomyia</tp:taxon-name-part></tp:taxon-name></italic> from Japan</article-title><source>Zookeys</source><day>18</day><month>12</month><year>2018</year><volume>2018</volume><issue>808</issue><fpage>123</fpage><lpage>160</lpage><pub-id pub-id-type="doi">10.3897/zookeys.808.29679</pub-id></mixed-citation></tp:treatment-meta><tp:nomenclature><tp:taxon-name>
                <tp:taxon-name-part taxon-name-part-type="genus" reg="Schizomyia">Schizomyia</tp:taxon-name-part>
                <tp:taxon-name-part taxon-name-part-type="species" reg="galiorum">galiorum</tp:taxon-name-part>
              </tp:taxon-name><tp:taxon-authority>Kieffer, 1889</tp:taxon-authority><xref ref-type="fig" rid="F12">Figs 68–73</xref><xref ref-type="fig" rid="F13">, 74–76; Table S3</xref><!--PageBreak--><!--PageBreak--></tp:nomenclature><tp:treatment-sec sec-type="Characters" id="SECID0E3CHA"><p>Characters as in <italic><tp:taxon-name><tp:taxon-name-part taxon-name-part-type="genus" reg="Schizomyia">S.</tp:taxon-name-part><tp:taxon-name-part taxon-name-part-type="species" reg="achyranthesae">achyranthesae</tp:taxon-name-part></tp:taxon-name></italic> except for the following:</p></tp:treatment-sec><tp:treatment-sec sec-type="material" id="SECID0EXGCI"><title>Material examined.</title><p>2♂, 3♀ (Mamaev collection: slide no. B1-251369): collected from Rybatskij, Lithuania on 19.vii.1969; 1♀, 1 pupal exuviae (J. J. Kieffer’s specimen in Felt collection).</p></tp:treatment-sec><tp:treatment-sec sec-type="description" id="SECID0E3GCI"><title>Description.</title><p><italic>Head</italic>: Compound eyes with rounded facets; facets on vertex and eye bridge unobservable because the specimens mounted laterally. Palpus: first segment ca 23.4 μm, second 1.6 times as long as the first, third 1.4 as long as the second, fourth 1.4 as long as the third.</p><fig id="F12" position="float" orientation="portrait"><label>Figures 68–73.</label><caption><p><italic><tp:taxon-name><tp:taxon-name-part taxon-name-part-type="genus" reg="Schizomyia">Schizomyia</tp:taxon-name-part><tp:taxon-name-part taxon-name-part-type="species" reg="galiorum">galiorum</tp:taxon-name-part></tp:taxon-name></italic>. <bold>68</bold> Lateral view of female flagellomere V <bold>69</bold> Lateral view of male flagellomere V <bold>70</bold> Wing <bold>71</bold> Tarsomere V and acromere <bold>72</bold> Terminal part of female abdomen showing the ovipositor <bold>73</bold> Ovipositor apex. Scale bars: 50 µm (<bold>68, 69, 71, 73</bold>), 100 µm (<bold>70, 72</bold>).</p></caption><graphic xmlns:xlink="http://www.w3.org/1999/xlink" xlink:href="zookeys-808-123-g012.jpg" position="float" orientation="portrait" xlink:type="simple" id="oo_250419.jpg"/></fig><p><italic>Thorax</italic>: Wing (Fig. <xref ref-type="fig" rid="F12">70</xref>) length 1.33–1.55 mm (<italic>n</italic> = 2) in male, 1.93 mm (<italic>n</italic> = 1) in female; R<sub>5</sub> joining C just before wing apex. Empodia as long as claws (Fig. <xref ref-type="fig" rid="F12">71</xref>). <!--PageBreak-->Anepimeral setae 9–15 (<italic>n</italic> = 5); mesanepisternum scales 14–18 (<italic>n</italic> = 4); lateral scutum setae 17–37 (<italic>n</italic> = 5). Lengths of leg segments as in Suppl. material <xref ref-type="supplementary-material" rid="S1">1</xref>: Table S3.</p><p><italic>Female abdomen</italic>: Posterior margin of tergite VIII without dorsal lobes. Sternites with median pair of trichoid sensilla. Sternite VII about twice as long as VI. Ovipositor (Figs <xref ref-type="fig" rid="F12">72</xref>, <xref ref-type="fig" rid="F12">73</xref>): protrusible needle-like portion short, about 1.9 times as long as sternite VII; cerci fused, with few fine setae (Fig. <xref ref-type="fig" rid="F12">73</xref>).</p><!--PageBreak--><p><italic>Male abdomen</italic>: Sternites with median pair of trichoid sensilla. Sternite VII with two posterior rows of setae. Terminalia (Fig. <xref ref-type="fig" rid="F13">74</xref>): Gonocoxite with slightly developed apical lobe. Gonostylus with several setae on distal half dorsally, with group of setae on the basal half ventrally, and with distinctive unfused denticles. Hypoproct slightly longer than cerci.</p><fig id="F13" position="float" orientation="portrait"><label>Figure 74–76.</label><caption><p><italic><tp:taxon-name><tp:taxon-name-part taxon-name-part-type="genus" reg="Schizomyia">Schizomyia</tp:taxon-name-part><tp:taxon-name-part taxon-name-part-type="species" reg="galiorum">galiorum</tp:taxon-name-part></tp:taxon-name></italic>. <bold>74</bold> Male terminalia <bold>75</bold> Ventral view of pupal head <bold>76</bold> Pupal prothoracic spiracle. Scale bars: 50 µm (<bold>74</bold>), 100 µm (<bold>75, 76</bold>).</p></caption><graphic xmlns:xlink="http://www.w3.org/1999/xlink" xlink:href="zookeys-808-123-g013.jpg" position="float" orientation="portrait" xlink:type="simple" id="oo_250420.jpg"/></fig><p><italic>Mature larva</italic>: Sternal spatula bilobed, the anterior free portion slightly wider than the posterior portion (<xref ref-type="bibr" rid="B16">Kieffer 1889</xref>). Two groups of lateral papillae present on each side of the spatula, each group of 2 setose and 1 asetose papillae. Terminal segment with 6 setose and 2 corniform terminal papillae (<xref ref-type="bibr" rid="B21">Möhn 1955</xref>).</p><p><italic>Pupa</italic> (Figs <xref ref-type="fig" rid="F13">75</xref>, <xref ref-type="fig" rid="F13">76</xref>): Antennal horns slightly developed. Prothoracic spiracle 240 μm long (<italic>n</italic> = 1).</p></tp:treatment-sec><tp:treatment-sec sec-type="distribution" id="SECID0EDMCI"><title>Distribution.</title><p>Widespread Europe, Algeria and Kazakhstan (<xref ref-type="bibr" rid="B8">Gagné and Jaschhof 2017</xref>).</p></tp:treatment-sec><tp:treatment-sec sec-type="remarks" id="SECID0ENMCI"><title>Remarks.</title><p>This species is distinguished from eastern Holarctic congeners by the distinctly short ovipositor, the absence of dorsal lobes on the posterior margin of female tergite VIII, and the conjunction of wing vein C with R<sub>5</sub> before wing apex.</p></tp:treatment-sec><tp:treatment-sec><!--Section generated to contain objects referenced in tp:taxon-treatment.--><supplementary-material xmlns:xlink="http://www.w3.org/1999/xlink" id="S1" position="float" orientation="portrait" xlink:type="simple"><label>Supplementary material 1</label><caption><p>Supplementary data</p></caption><p>Data type: measurements</p><p>Explanation note: <bold>Table S1.</bold> Length (μm) of each leg segment in <italic><tp:taxon-name><tp:taxon-name-part taxon-name-part-type="genus" reg="Schizomyia">Schizomyia</tp:taxon-name-part><tp:taxon-name-part taxon-name-part-type="species" reg="achyranthesae">achyranthesae</tp:taxon-name-part></tp:taxon-name></italic> and <italic><tp:taxon-name><tp:taxon-name-part taxon-name-part-type="genus" reg="Schizomyia">S.</tp:taxon-name-part><tp:taxon-name-part taxon-name-part-type="species" reg="diplocyclosae">diplocyclosae</tp:taxon-name-part></tp:taxon-name></italic>. <bold>Table S2.</bold> Length (μm) of each leg segment in <italic><tp:taxon-name><tp:taxon-name-part taxon-name-part-type="genus" reg="Schizomyia">Schizomyia</tp:taxon-name-part><tp:taxon-name-part taxon-name-part-type="species" reg="tokudai">tokudai</tp:taxon-name-part></tp:taxon-name></italic> and <italic><tp:taxon-name><tp:taxon-name-part taxon-name-part-type="genus" reg="Schizomyia">S.</tp:taxon-name-part><tp:taxon-name-part taxon-name-part-type="species" reg="usubai">usubai</tp:taxon-name-part></tp:taxon-name></italic>. <bold>Table S3.</bold> Length (μm) of each leg segment in <italic><tp:taxon-name><tp:taxon-name-part taxon-name-part-type="genus" reg="Schizomyia">Schizomyia</tp:taxon-name-part><tp:taxon-name-part taxon-name-part-type="species" reg="paederiae">paederiae</tp:taxon-name-part></tp:taxon-name></italic> and <italic><tp:taxon-name><tp:taxon-name-part taxon-name-part-type="genus" reg="Schizomyia">S.</tp:taxon-name-part><tp:taxon-name-part taxon-name-part-type="species" reg="galiorum">galiorum</tp:taxon-name-part></tp:taxon-name></italic>. <bold>Table S4.</bold> Length (μm) of each leg segment in <italic><tp:taxon-name><tp:taxon-name-part taxon-name-part-type="genus" reg="Schizomyia">Schizomyia</tp:taxon-name-part><tp:taxon-name-part taxon-name-part-type="species" reg="patriniae">patriniae</tp:taxon-name-part></tp:taxon-name></italic> and <italic><tp:taxon-name><tp:taxon-name-part taxon-name-part-type="genus" reg="Schizomyia">S.</tp:taxon-name-part><tp:taxon-name-part taxon-name-part-type="species" reg="asteris">asteris</tp:taxon-name-part></tp:taxon-name></italic>.</p><media xlink:href="zookeys-808-123-s001.docx" mimetype="application" mime-subtype="vnd.openxmlformats-officedocument.wordprocessingml.document" position="float" orientation="portrait" xlink:type="simple" id="oo_250426.docx"/><permissions><license license-type="creative-commons-attribution" xlink:href="http://creativecommons.org/licenses/by/4.0/" xlink:type="simple"><license-p>This is an open access article distributed under the terms of the Creative Commons Attribution License (CC BY 4.0), which permits unrestricted use, distribution, and reproduction in any medium, provided the original author and source are credited.</license-p></license></permissions><attrib specific-use="authors">Ayman Khamis Elsayed, Junichi Yukawa, Makoto Tokuda</attrib></supplementary-material></tp:treatment-sec><ref-list><ref id="B16"><mixed-citation xmlns:xlink="http://www.w3.org/1999/xlink" xlink:type="simple"><person-group><name name-style="western"><surname>Kieffer</surname><given-names>JJ</given-names></name></person-group> (<year>1889</year>) <article-title>Neue Beitrage zur Kenntniss der Gallmücken.</article-title><source>Entomologische Nachrichten</source><volume>15</volume>: <fpage>183</fpage>–<lpage>194</lpage>.</mixed-citation></ref><ref id="B21"><mixed-citation xmlns:xlink="http://www.w3.org/1999/xlink" xlink:type="simple"><person-group><name name-style="western"><surname>Möhn</surname><given-names>E</given-names></name></person-group> (<year>1955</year>) <article-title>Beiträge zur Systematik der Larven der <tp:taxon-name><tp:taxon-name-part taxon-name-part-type="family">Itonididae</tp:taxon-name-part></tp:taxon-name> (=<tp:taxon-name><tp:taxon-name-part taxon-name-part-type="family">Cecidomyiidae</tp:taxon-name-part></tp:taxon-name>, <tp:taxon-name><tp:taxon-name-part taxon-name-part-type="order">Diptera</tp:taxon-name-part></tp:taxon-name>). 1. Teil: <tp:taxon-name><tp:taxon-name-part taxon-name-part-type="subfamily">Porricondylinae</tp:taxon-name-part></tp:taxon-name> und <tp:taxon-name>Itonidinae</tp:taxon-name> Mitteleuropas.</article-title><source>Zoologica</source><volume>105</volume>: <fpage>1</fpage>–<lpage>247</lpage>.</mixed-citation></ref><ref id="B8"><mixed-citation xmlns:xlink="http://www.w3.org/1999/xlink" xlink:type="simple"><person-group><name name-style="western"><surname>Gagné</surname><given-names>RJ</given-names></name><name name-style="western"><surname>Jaschhof</surname><given-names>M</given-names></name></person-group> (<year>2017</year>) A Catalog of the <tp:taxon-name><tp:taxon-name-part taxon-name-part-type="family">Cecidomyiidae</tp:taxon-name-part></tp:taxon-name> (<tp:taxon-name><tp:taxon-name-part taxon-name-part-type="order">Diptera</tp:taxon-name-part></tp:taxon-name>) of the World (4<sup>th</sup> edn). Digital version, 762 pp. <ext-link xlink:type="simple" ext-link-type="uri" xlink:href="https://www.ars.usda.gov/ARSUserFiles/80420580/Gagne_2017_World_Cat_4th_ed.pdf">https://www.ars.usda.gov/ARSUserFiles/80420580/Gagne_2017_World_Cat_4<sup>th</sup>_ed.pdf</ext-link></mixed-citation></ref></ref-list></tp:taxon-treatment>
