# Supplementary material for: A taxonomic revision and molecular phylogeny of the eastern Palearctic species of the genera Schizomyia Kieffer and Asteralobia Kovalev (Diptera, Cecidomyiidae, Asphondyliini), with descriptions of five new species of Schizomyia from Japan
Source: Zookeys. 2018 Dec 18;(808):123–60. doi: 10.3897/zookeys.808.29679 (PMC6305770; doi:10.3897/zookeys.808.29679)
Supplement: XML Treatment for Schizomyia patriniae [file zookeys.808.29679-treatment7.xml]

<!DOCTYPE tp:taxon-treatment
  PUBLIC "-//TaxonX//DTD Taxonomic Treatment Publishing DTD v0 20100105//EN" "tax-treatment-NSO.dtd">
<tp:taxon-treatment xmlns:tp="http://www.plazi.org/taxpub"><tp:treatment-meta><kwd-group><label>Taxon classification</label><kwd><named-content xmlns:xlink="http://www.w3.org/1999/xlink" content-type="kingdom">Animalia</named-content></kwd><kwd><named-content xmlns:xlink="http://www.w3.org/1999/xlink" content-type="order">Diptera</named-content></kwd><kwd><named-content xmlns:xlink="http://www.w3.org/1999/xlink" content-type="family">Cecidomyiidae</named-content></kwd></kwd-group><mixed-citation publication-type="journal"><person-group><name><surname>Elsayed</surname><given-names>Ayman Khamis</given-names></name><name><surname>Yukawa</surname><given-names>Junichi</given-names></name><name><surname>Tokuda</surname><given-names>Makoto</given-names></name></person-group><article-title>A taxonomic revision and molecular phylogeny of the eastern Palearctic species of the genera <italic><tp:taxon-name><tp:taxon-name-part taxon-name-part-type="genus" reg="Schizomyia">Schizomyia</tp:taxon-name-part></tp:taxon-name></italic> Kieffer and <italic><tp:taxon-name><tp:taxon-name-part taxon-name-part-type="genus" reg="Asteralobia">Asteralobia</tp:taxon-name-part></tp:taxon-name></italic> Kovalev (<tp:taxon-name><tp:taxon-name-part taxon-name-part-type="order">Diptera</tp:taxon-name-part></tp:taxon-name>, <tp:taxon-name><tp:taxon-name-part taxon-name-part-type="family">Cecidomyiidae</tp:taxon-name-part></tp:taxon-name>, <tp:taxon-name><tp:taxon-name-part taxon-name-part-type="tribe">Asphondyliini</tp:taxon-name-part></tp:taxon-name>), with descriptions of five new species of <italic><tp:taxon-name><tp:taxon-name-part taxon-name-part-type="genus" reg="Schizomyia">Schizomyia</tp:taxon-name-part></tp:taxon-name></italic> from Japan</article-title><source>Zookeys</source><day>18</day><month>12</month><year>2018</year><volume>2018</volume><issue>808</issue><fpage>123</fpage><lpage>160</lpage><pub-id pub-id-type="doi">10.3897/zookeys.808.29679</pub-id></mixed-citation></tp:treatment-meta><tp:nomenclature><tp:taxon-name>
                <tp:taxon-name-part taxon-name-part-type="genus" reg="Schizomyia">Schizomyia</tp:taxon-name-part>
                <tp:taxon-name-part taxon-name-part-type="species" reg="patriniae">patriniae</tp:taxon-name-part>
              </tp:taxon-name><tp:taxon-authority>Shinji, 1938</tp:taxon-authority><tp:taxon-status xmlns:xlink="http://www.w3.org/1999/xlink" xlink:type="simple">comb. rev.</tp:taxon-status><xref ref-type="fig" rid="F14">Figs 77–83</xref><xref ref-type="fig" rid="F15">, 84–85; Table S4</xref><tp:nomenclature-citation-list><tp:nomenclature-citation><tp:taxon-name>
                    <tp:taxon-name-part taxon-name-part-type="genus" reg="Schizomyia">Schizomyia</tp:taxon-name-part>
                    <tp:taxon-name-part taxon-name-part-type="species" reg="patriniae">patriniae</tp:taxon-name-part>
                  </tp:taxon-name><comment>Shinji, 1938: 372.</comment></tp:nomenclature-citation><tp:nomenclature-citation><tp:taxon-name>
                    <tp:taxon-name-part taxon-name-part-type="genus" reg="Asphondylia">Asphondylia</tp:taxon-name-part>
                    <tp:taxon-name-part taxon-name-part-type="species" reg="partriniae">partriniae</tp:taxon-name-part>
                  </tp:taxon-name><comment>Shinji, 1944: 376, missp. of <tp:taxon-name><tp:taxon-name-part taxon-name-part-type="genus" reg="Asphondylia"/><tp:taxon-name-part taxon-name-part-type="species" reg="patriniae">patriniae</tp:taxon-name-part></tp:taxon-name>.</comment></tp:nomenclature-citation><tp:nomenclature-citation><tp:taxon-name>
                    <tp:taxon-name-part taxon-name-part-type="genus" reg="Asteralobia">Asteralobia</tp:taxon-name-part>
                    <tp:taxon-name-part taxon-name-part-type="species" reg="patriniae">patriniae</tp:taxon-name-part>
                  </tp:taxon-name><comment>(Shinji, 1938)</comment></tp:nomenclature-citation></tp:nomenclature-citation-list></tp:nomenclature><tp:treatment-sec sec-type="Characters" id="SECID0EYCHA"><p>Characters as in <italic><tp:taxon-name><tp:taxon-name-part taxon-name-part-type="genus" reg="Schizomyia">S.</tp:taxon-name-part><tp:taxon-name-part taxon-name-part-type="species" reg="achyranthesae">achyranthesae</tp:taxon-name-part></tp:taxon-name></italic> except for the following:</p></tp:treatment-sec><tp:treatment-sec sec-type="material" id="SECID0ECQCI"><title>Material examined.</title><p>All obtained from flower bud galls on <italic><tp:taxon-name><tp:taxon-name-part taxon-name-part-type="genus" reg="Patrinia">Patrinia</tp:taxon-name-part><tp:taxon-name-part taxon-name-part-type="species" reg="villosa">villosa</tp:taxon-name-part></tp:taxon-name></italic> (<tp:taxon-name><tp:taxon-name-part taxon-name-part-type="family">Valerianaceae</tp:taxon-name-part></tp:taxon-name>) in Japan. 6 larvae: collected from Maruyama, Ojiya City, Niigata Prefecture on 12.x.1981, K. Yamagishi leg. 1♂: Iozan, Kanazawa City, Ishikawa Prefecture on 17.x.1978, emerged on 22.iv.1979, J. Yukawa leg. 2♂, 4♀, 2 pupal exuviae: collected from Kyuragi, Karatsu City, Saga Prefecture on 12.x.2015, M. Tokuda leg., emerged on 23.viii.2016, reared by A. K. Elsayed. 2♂, 3♀, 2 pupal exuviae: collected from Kyuragi, Karatsu City, Saga Prefecture on 12.x.2015, M. Tokuda leg., emerged on 28.viii.2016, reared by A. K. Elsayed. 2♂: collected from Kyuragi, Karatsu City, Saga Prefecture on 12.x.2015, M. Tokuda leg., emerged on 29.viii.2016, reared by A. K. Elsayed.</p></tp:treatment-sec><tp:treatment-sec sec-type="description" id="SECID0EYQCI"><title>Description.</title><p><italic>Head</italic> (Fig. <xref ref-type="fig" rid="F14">77</xref>): Compound eyes separated on vertex by a diameter of 0.25–1 facets, eye bridge consist of 5–6 facets long. Fronto-clypeus with 15–20 setae (<italic>n</italic> = 9). Palpus: first segment ca 34.1 μm, second 1.4 times as long as the first, third 1.4 as long as the second, fourth segment 1.5 as long as the third.</p><fig id="F14" position="float" orientation="portrait"><label>Figures 77–83.</label><caption><p><italic><tp:taxon-name><tp:taxon-name-part taxon-name-part-type="genus" reg="Schizomyia">Schizomyia</tp:taxon-name-part><tp:taxon-name-part taxon-name-part-type="species" reg="patriniae">patriniae</tp:taxon-name-part></tp:taxon-name></italic>. <bold>77</bold> Head <bold>78</bold> Dorsal view of female flagellomere V <bold>79</bold> Ventral view of female flagellomere V <bold>80</bold> Wing <bold>81</bold> Tarsomere V and acromere <bold>82</bold> Terminal part of female abdomen <bold>83</bold> Ovipositor apex. Scale bars: 50 µm (<bold>78, 79, 81, 83</bold>), 200 µm (<bold>77, 80, 82</bold>).</p></caption><graphic xmlns:xlink="http://www.w3.org/1999/xlink" xlink:href="zookeys-808-123-g014.jpg" position="float" orientation="portrait" xlink:type="simple" id="oo_250421.jpg"/></fig><p><italic>Thorax</italic>: Wing (Fig. <xref ref-type="fig" rid="F14">80</xref>) length 1.83–2.09 mm (<italic>n</italic> = 5) in female, 1.50–1.83 mm (<italic>n</italic> = 5) in male. Anepimeral setae 17–23 (<italic>n</italic> = 8); mesanepisternum scales 16–20 (<italic>n</italic> = 7); lateral scutum setae 32–46 (<italic>n</italic> = 8). Lengths of leg segments as Suppl. material <xref ref-type="supplementary-material" rid="S1">1</xref>: Table S4.</p><p><italic>Female abdomen</italic> (Figs <xref ref-type="fig" rid="F14">82</xref>, <xref ref-type="fig" rid="F14">83</xref>): Median pair of trichoid sensilla present on sternites II–VII. Sternite VII about 3 times as long as preceding. Ovipositor: protrusible needle-like portion about 4.8 as long as sternite VII.</p><p><italic>Male abdomen</italic>: Trichoid sensilla present on sternites II–VIII in median position, except on VIII in lateral position. Terminalia (Fig. <xref ref-type="fig" rid="F15">84</xref>): Gonocoxite length about 3.3 times as long as gonostylus. Gonostylus with slim tooth in the dorsal and ventral views.</p><fig id="F15" position="float" orientation="portrait"><label>Figures 84–85.</label><caption><p><italic><tp:taxon-name><tp:taxon-name-part taxon-name-part-type="genus" reg="Schizomyia">Schizomyia</tp:taxon-name-part><tp:taxon-name-part taxon-name-part-type="species" reg="paederiae">paederiae</tp:taxon-name-part></tp:taxon-name></italic>. <bold>84</bold> Male terminalia <bold>85</bold> Ventral view of pupal head and prothorax. Scale bars: 50 µm (<bold>84</bold>), 200 µm (<bold>85</bold>).</p></caption><graphic xmlns:xlink="http://www.w3.org/1999/xlink" xlink:href="zookeys-808-123-g015.jpg" position="float" orientation="portrait" xlink:type="simple" id="oo_250422.jpg"/></fig><!--PageBreak--><p><italic>Mature larva</italic>: Abdominal segment VIII without dorsal papillae. Two groups of lateral papillae on all thoracic segments, each consisting of 2 setose and 1 asetose papillae. The terminal segment with 1 setose and 6 asetose terminal papillae (<xref ref-type="bibr" rid="B41">Yukawa 1983</xref>).</p><p><italic>Pupa</italic> (Fig. <xref ref-type="fig" rid="F15">85</xref>): Prothoracic spiracle 260–290 μm long (<italic>n</italic> = 5).</p><!--PageBreak--></tp:treatment-sec><tp:treatment-sec sec-type="distribution" id="SECID0ESVCI"><title>Distribution.</title><p>Japan: Hokkaido, Honshu and Shikoku (<xref ref-type="bibr" rid="B42">Yukawa and Masuda 1996</xref>).</p></tp:treatment-sec><tp:treatment-sec sec-type="remarks" id="SECID0E3VCI"><title>Remarks.</title><p>This species had been described by <xref ref-type="bibr" rid="B25">Shinji (1938)</xref> under the genus <italic><tp:taxon-name><tp:taxon-name-part taxon-name-part-type="genus" reg="Schizomyia">Schizomyia</tp:taxon-name-part></tp:taxon-name></italic>. Then, <xref ref-type="bibr" rid="B41">Yukawa (1983)</xref> combined the species with <italic><tp:taxon-name><tp:taxon-name-part taxon-name-part-type="genus" reg="Asteralobia">Asteralobia</tp:taxon-name-part></tp:taxon-name></italic> because of its shallowly constricted male flagellomeres. Because <italic><tp:taxon-name><tp:taxon-name-part taxon-name-part-type="genus" reg="Asteralobia">Asteralobia</tp:taxon-name-part></tp:taxon-name></italic> is synonymized under <italic><tp:taxon-name><tp:taxon-name-part taxon-name-part-type="genus" reg="Schizomyia">Schizomyia</tp:taxon-name-part></tp:taxon-name></italic> in this paper, <italic><tp:taxon-name><tp:taxon-name-part taxon-name-part-type="genus" reg="Schizomyia">S.</tp:taxon-name-part><tp:taxon-name-part taxon-name-part-type="species" reg="patriniae">patriniae</tp:taxon-name-part></tp:taxon-name></italic> is combined again with <italic><tp:taxon-name><tp:taxon-name-part taxon-name-part-type="genus" reg="Schizomyia">Schizomyia</tp:taxon-name-part></tp:taxon-name></italic>.</p><p><italic><tp:taxon-name><tp:taxon-name-part taxon-name-part-type="genus" reg="Schizomyia">Schizomyia</tp:taxon-name-part><tp:taxon-name-part taxon-name-part-type="species" reg="patriniae">patriniae</tp:taxon-name-part></tp:taxon-name></italic> is distinguishable from known <italic><tp:taxon-name><tp:taxon-name-part taxon-name-part-type="genus" reg="Schizomyia">Schizomyia</tp:taxon-name-part></tp:taxon-name></italic> species, except three species that were previously treated as <italic><tp:taxon-name><tp:taxon-name-part taxon-name-part-type="genus" reg="Asteralobia">Asteralobia</tp:taxon-name-part></tp:taxon-name></italic> and newly combined here under <italic><tp:taxon-name><tp:taxon-name-part taxon-name-part-type="genus" reg="Schizomyia">Schizomyia</tp:taxon-name-part></tp:taxon-name></italic>, i.e. <italic><tp:taxon-name><tp:taxon-name-part taxon-name-part-type="genus" reg="Schizomyia">S.</tp:taxon-name-part><tp:taxon-name-part taxon-name-part-type="species" reg="sasakii">sasakii</tp:taxon-name-part></tp:taxon-name></italic>, <italic><tp:taxon-name><tp:taxon-name-part taxon-name-part-type="genus" reg="Schizomyia">S.</tp:taxon-name-part><tp:taxon-name-part taxon-name-part-type="species" reg="soyogo">soyogo</tp:taxon-name-part></tp:taxon-name></italic>, and <italic><tp:taxon-name><tp:taxon-name-part taxon-name-part-type="genus" reg="Schizomyia">S.</tp:taxon-name-part><tp:taxon-name-part taxon-name-part-type="species" reg="humuli">humuli</tp:taxon-name-part></tp:taxon-name></italic>, by the presence of shallow constrictions on male flagellomeres and the absence of corniform papillae on the terminal larval segment. <italic><tp:taxon-name><tp:taxon-name-part taxon-name-part-type="genus" reg="Schizomyia">S.</tp:taxon-name-part><tp:taxon-name-part taxon-name-part-type="species" reg="patriniae">patriniae</tp:taxon-name-part></tp:taxon-name></italic> can be easily separated from <italic><tp:taxon-name><tp:taxon-name-part taxon-name-part-type="genus" reg="Schizomyia">S.</tp:taxon-name-part><tp:taxon-name-part taxon-name-part-type="species" reg="sasakii">sasakii</tp:taxon-name-part></tp:taxon-name></italic>, <italic><tp:taxon-name><tp:taxon-name-part taxon-name-part-type="genus" reg="Schizomyia">S.</tp:taxon-name-part><tp:taxon-name-part taxon-name-part-type="species" reg="soyogo">soyogo</tp:taxon-name-part></tp:taxon-name></italic> and <italic><tp:taxon-name><tp:taxon-name-part taxon-name-part-type="genus" reg="Schizomyia">S.</tp:taxon-name-part><tp:taxon-name-part taxon-name-part-type="species" reg="humuli">humuli</tp:taxon-name-part></tp:taxon-name></italic> based on the number of papillae on the larval terminal segment: <italic><tp:taxon-name><tp:taxon-name-part taxon-name-part-type="genus" reg="Schizomyia">S.</tp:taxon-name-part><tp:taxon-name-part taxon-name-part-type="species" reg="patriniae">patriniae</tp:taxon-name-part></tp:taxon-name></italic> possesses two setose and six asetose terminal papillae, but <italic><tp:taxon-name><tp:taxon-name-part taxon-name-part-type="genus" reg="Schizomyia">S.</tp:taxon-name-part><tp:taxon-name-part taxon-name-part-type="species" reg="sasakii">sasakii</tp:taxon-name-part></tp:taxon-name></italic> and <italic><tp:taxon-name><tp:taxon-name-part taxon-name-part-type="genus" reg="Schizomyia">S.</tp:taxon-name-part><tp:taxon-name-part taxon-name-part-type="species" reg="soyogo">soyogo</tp:taxon-name-part></tp:taxon-name></italic> have only six setose terminal papillae, and <italic><tp:taxon-name><tp:taxon-name-part taxon-name-part-type="genus" reg="Schizomyia">S.</tp:taxon-name-part><tp:taxon-name-part taxon-name-part-type="species" reg="humuli">humuli</tp:taxon-name-part></tp:taxon-name></italic> has four setose terminal papillae.</p></tp:treatment-sec><tp:treatment-sec><!--Section generated to contain objects referenced in tp:taxon-treatment.--><supplementary-material xmlns:xlink="http://www.w3.org/1999/xlink" id="S1" position="float" orientation="portrait" xlink:type="simple"><label>Supplementary material 1</label><caption><p>Supplementary data</p></caption><p>Data type: measurements</p><p>Explanation note: <bold>Table S1.</bold> Length (μm) of each leg segment in <italic><tp:taxon-name><tp:taxon-name-part taxon-name-part-type="genus" reg="Schizomyia">Schizomyia</tp:taxon-name-part><tp:taxon-name-part taxon-name-part-type="species" reg="achyranthesae">achyranthesae</tp:taxon-name-part></tp:taxon-name></italic> and <italic><tp:taxon-name><tp:taxon-name-part taxon-name-part-type="genus" reg="Schizomyia">S.</tp:taxon-name-part><tp:taxon-name-part taxon-name-part-type="species" reg="diplocyclosae">diplocyclosae</tp:taxon-name-part></tp:taxon-name></italic>. <bold>Table S2.</bold> Length (μm) of each leg segment in <italic><tp:taxon-name><tp:taxon-name-part taxon-name-part-type="genus" reg="Schizomyia">Schizomyia</tp:taxon-name-part><tp:taxon-name-part taxon-name-part-type="species" reg="tokudai">tokudai</tp:taxon-name-part></tp:taxon-name></italic> and <italic><tp:taxon-name><tp:taxon-name-part taxon-name-part-type="genus" reg="Schizomyia">S.</tp:taxon-name-part><tp:taxon-name-part taxon-name-part-type="species" reg="usubai">usubai</tp:taxon-name-part></tp:taxon-name></italic>. <bold>Table S3.</bold> Length (μm) of each leg segment in <italic><tp:taxon-name><tp:taxon-name-part taxon-name-part-type="genus" reg="Schizomyia">Schizomyia</tp:taxon-name-part><tp:taxon-name-part taxon-name-part-type="species" reg="paederiae">paederiae</tp:taxon-name-part></tp:taxon-name></italic> and <italic><tp:taxon-name><tp:taxon-name-part taxon-name-part-type="genus" reg="Schizomyia">S.</tp:taxon-name-part><tp:taxon-name-part taxon-name-part-type="species" reg="galiorum">galiorum</tp:taxon-name-part></tp:taxon-name></italic>. <bold>Table S4.</bold> Length (μm) of each leg segment in <italic><tp:taxon-name><tp:taxon-name-part taxon-name-part-type="genus" reg="Schizomyia">Schizomyia</tp:taxon-name-part><tp:taxon-name-part taxon-name-part-type="species" reg="patriniae">patriniae</tp:taxon-name-part></tp:taxon-name></italic> and <italic><tp:taxon-name><tp:taxon-name-part taxon-name-part-type="genus" reg="Schizomyia">S.</tp:taxon-name-part><tp:taxon-name-part taxon-name-part-type="species" reg="asteris">asteris</tp:taxon-name-part></tp:taxon-name></italic>.</p><media xlink:href="zookeys-808-123-s001.docx" mimetype="application" mime-subtype="vnd.openxmlformats-officedocument.wordprocessingml.document" position="float" orientation="portrait" xlink:type="simple" id="oo_250426.docx"/><permissions><license license-type="creative-commons-attribution" xlink:href="http://creativecommons.org/licenses/by/4.0/" xlink:type="simple"><license-p>This is an open access article distributed under the terms of the Creative Commons Attribution License (CC BY 4.0), which permits unrestricted use, distribution, and reproduction in any medium, provided the original author and source are credited.</license-p></license></permissions><attrib specific-use="authors">Ayman Khamis Elsayed, Junichi Yukawa, Makoto Tokuda</attrib></supplementary-material></tp:treatment-sec><ref-list><ref id="B41"><mixed-citation xmlns:xlink="http://www.w3.org/1999/xlink" xlink:type="simple"><person-group><name name-style="western"><surname>Yukawa</surname><given-names>J</given-names></name></person-group> (<year>1983</year>) <article-title>Redescriptions of three species of the genus <italic><tp:taxon-name><tp:taxon-name-part taxon-name-part-type="genus">Asteralobia</tp:taxon-name-part></tp:taxon-name></italic> (<tp:taxon-name><tp:taxon-name-part taxon-name-part-type="order">Diptera</tp:taxon-name-part></tp:taxon-name>, <tp:taxon-name><tp:taxon-name-part taxon-name-part-type="family">Cecidomyiidae</tp:taxon-name-part></tp:taxon-name>).</article-title><source>Memoirs of the Faculty of Agriculture, Kagoshima University</source><volume>19</volume>: <fpage>97</fpage>–<lpage>108</lpage>.</mixed-citation></ref><ref id="B42"><mixed-citation xmlns:xlink="http://www.w3.org/1999/xlink" xlink:type="simple"><person-group><name name-style="western"><surname>Yukawa</surname><given-names>J</given-names></name><name name-style="western"><surname>Masuda</surname><given-names>H</given-names></name></person-group> (<year>1996</year>) <source>Insect and mite galls in Japan in color.</source><publisher-name>Zenkoku Nôson Kyôiku Kyôkai</publisher-name>, <publisher-loc>Tokyo</publisher-loc>, <size units="page">826 pp</size>. [In Japanese with English explanations for color plates].</mixed-citation></ref><ref id="B25"><mixed-citation xmlns:xlink="http://www.w3.org/1999/xlink" xlink:type="simple"><person-group><name name-style="western"><surname>Shinji</surname><given-names>O</given-names></name></person-group> (<year>1938</year>) <article-title>Two new species of gall-flies (Dipt.) from north-eastern Japan.</article-title><source>Zoological Magazine</source><volume>50</volume>: <fpage>371</fpage>–<lpage>374</lpage>.</mixed-citation></ref></ref-list></tp:taxon-treatment>
