# Supplementary material for: A taxonomic revision and molecular phylogeny of the eastern Palearctic species of the genera Schizomyia Kieffer and Asteralobia Kovalev (Diptera, Cecidomyiidae, Asphondyliini), with descriptions of five new species of Schizomyia from Japan
Source: Zookeys. 2018 Dec 18;(808):123–60. doi: 10.3897/zookeys.808.29679 (PMC6305770; doi:10.3897/zookeys.808.29679)
Supplement: XML Treatment for Schizomyia asteris [file zookeys.808.29679-treatment8.xml]

<!DOCTYPE tp:taxon-treatment
  PUBLIC "-//TaxonX//DTD Taxonomic Treatment Publishing DTD v0 20100105//EN" "tax-treatment-NSO.dtd">
<tp:taxon-treatment xmlns:tp="http://www.plazi.org/taxpub"><tp:treatment-meta><kwd-group><label>Taxon classification</label><kwd><named-content xmlns:xlink="http://www.w3.org/1999/xlink" content-type="kingdom">Animalia</named-content></kwd><kwd><named-content xmlns:xlink="http://www.w3.org/1999/xlink" content-type="order">Diptera</named-content></kwd><kwd><named-content xmlns:xlink="http://www.w3.org/1999/xlink" content-type="family">Cecidomyiidae</named-content></kwd></kwd-group><mixed-citation publication-type="journal"><person-group><name><surname>Elsayed</surname><given-names>Ayman Khamis</given-names></name><name><surname>Yukawa</surname><given-names>Junichi</given-names></name><name><surname>Tokuda</surname><given-names>Makoto</given-names></name></person-group><article-title>A taxonomic revision and molecular phylogeny of the eastern Palearctic species of the genera <italic><tp:taxon-name><tp:taxon-name-part taxon-name-part-type="genus" reg="Schizomyia">Schizomyia</tp:taxon-name-part></tp:taxon-name></italic> Kieffer and <italic><tp:taxon-name><tp:taxon-name-part taxon-name-part-type="genus" reg="Asteralobia">Asteralobia</tp:taxon-name-part></tp:taxon-name></italic> Kovalev (<tp:taxon-name><tp:taxon-name-part taxon-name-part-type="order">Diptera</tp:taxon-name-part></tp:taxon-name>, <tp:taxon-name><tp:taxon-name-part taxon-name-part-type="family">Cecidomyiidae</tp:taxon-name-part></tp:taxon-name>, <tp:taxon-name><tp:taxon-name-part taxon-name-part-type="tribe">Asphondyliini</tp:taxon-name-part></tp:taxon-name>), with descriptions of five new species of <italic><tp:taxon-name><tp:taxon-name-part taxon-name-part-type="genus" reg="Schizomyia">Schizomyia</tp:taxon-name-part></tp:taxon-name></italic> from Japan</article-title><source>Zookeys</source><day>18</day><month>12</month><year>2018</year><volume>2018</volume><issue>808</issue><fpage>123</fpage><lpage>160</lpage><pub-id pub-id-type="doi">10.3897/zookeys.808.29679</pub-id></mixed-citation></tp:treatment-meta><tp:nomenclature><tp:taxon-name>
                <tp:taxon-name-part taxon-name-part-type="genus" reg="Schizomyia">Schizomyia</tp:taxon-name-part>
                <tp:taxon-name-part taxon-name-part-type="species" reg="asteris">asteris</tp:taxon-name-part>
              </tp:taxon-name><tp:taxon-authority>(Kovalev, 1964)</tp:taxon-authority><tp:taxon-status xmlns:xlink="http://www.w3.org/1999/xlink" xlink:type="simple">comb. n.</tp:taxon-status><xref ref-type="fig" rid="F16">Figs 86–93; Table S4</xref><!--PageBreak--><tp:nomenclature-citation-list><tp:nomenclature-citation><tp:taxon-name>
                    <tp:taxon-name-part taxon-name-part-type="genus" reg="Asteralobia">Asteralobia</tp:taxon-name-part>
                    <tp:taxon-name-part taxon-name-part-type="species" reg="asteris">asteris</tp:taxon-name-part>
                  </tp:taxon-name><comment>Kovalev, 1964</comment></tp:nomenclature-citation></tp:nomenclature-citation-list></tp:nomenclature><tp:treatment-sec sec-type="Characters" id="SECID0E5CHA"><p>Characters as in <italic><tp:taxon-name><tp:taxon-name-part taxon-name-part-type="genus" reg="Schizomyia">S.</tp:taxon-name-part><tp:taxon-name-part taxon-name-part-type="species" reg="achyranthesae">achyranthesae</tp:taxon-name-part></tp:taxon-name></italic> except for the following:</p></tp:treatment-sec><tp:treatment-sec sec-type="material" id="SECID0E25CI"><title>Material examined.</title><p>2♂, 2♀: (Mamaev collection: slide no. B1-251363 &amp; 251364), galls collected from <italic><tp:taxon-name><tp:taxon-name-part taxon-name-part-type="genus" reg="Aster">Aster</tp:taxon-name-part></tp:taxon-name></italic> sp. in Kedrovaja Pad reserve, Russian Far East on 28.viii.1964. 4 larvae: galls collected from <italic><tp:taxon-name><tp:taxon-name-part taxon-name-part-type="genus" reg="Aster">A.</tp:taxon-name-part><tp:taxon-name-part taxon-name-part-type="species" reg="tataricus">tataricus</tp:taxon-name-part></tp:taxon-name></italic> in Smolyaninovo, Primorsky Territory, Russian Far East on 13.ix.2002, M. Tokuda leg. 6 larvae: galls collected from <italic><tp:taxon-name><tp:taxon-name-part taxon-name-part-type="genus" reg="Aster">A.</tp:taxon-name-part><tp:taxon-name-part taxon-name-part-type="species" reg="scaber">scaber</tp:taxon-name-part></tp:taxon-name></italic> in Smolyaninovo, Primorsky Territory, Russian Far East on 13.ix.2002, M. Tokuda leg.</p></tp:treatment-sec><tp:treatment-sec sec-type="description" id="SECID0E56CI"><title>Description.</title><p><italic>Head</italic>: Compound eyes with rounded facets; facets on the vertex and eye bridge unobservable. Palpus: first segment ca 34.5 μm, second 1.8 times as long as the first, third 1.2 as long as the second, fourth 1.1 as long as the third.</p><fig id="F16" position="float" orientation="portrait"><label>Figures 86–93.</label><caption><p><italic><tp:taxon-name><tp:taxon-name-part taxon-name-part-type="genus" reg="Schizomyia">Schizomyia</tp:taxon-name-part><tp:taxon-name-part taxon-name-part-type="species" reg="asteris">asteris</tp:taxon-name-part></tp:taxon-name></italic>. <bold>86</bold> Lateral view of female flagellomere V <bold>87</bold> Lateral view of male flagellomere V <bold>88</bold> Tarsomere V and acromere <bold>89</bold> Ovipositor apex <bold>90</bold> Male terminalia <bold>91</bold> Larval spatula <bold>92</bold> Terminal larval segments dorsally <bold>93</bold> Larval anus. Scale bar: 50 µm.</p></caption><graphic xmlns:xlink="http://www.w3.org/1999/xlink" xlink:href="zookeys-808-123-g016.jpg" position="float" orientation="portrait" xlink:type="simple" id="oo_250423.jpg"/></fig><p><italic>Thorax</italic>: Wing length 1.93 mm (<italic>n</italic> = 1) in female, 1.55–2.02 mm (<italic>n</italic> = 2) in male. Anepimeral setae 14–15 (<italic>n</italic> = 3); mesanepisternum scales 17–23 (<italic>n</italic> = 7); lateral scutum setae 23–29 (<italic>n</italic> = 4). Lengths of leg segments as in Suppl. material <xref ref-type="supplementary-material" rid="S1">1</xref>: Table S4.</p><p><italic>Female abdomen</italic>: Ovipositor: protrusible needle-like portion about 5.7 times as long as sternite VII; cerci divided medially, with sclerotized margins and few setae (Fig. <xref ref-type="fig" rid="F16">89</xref>).</p><p><italic>Male abdomen</italic>: Terminalia (Fig. <xref ref-type="fig" rid="F16">90</xref>): Gonocoxite with pointed apical lobe extending beyond gonostylus. Gonocoxite length about 3.5 times as long as gonostylus. Gonostylus without setae ventrally and dorsally.</p><p><italic>Mature larva</italic>: Sternal spatula with posterior portion about 3.3 times as wide as the base of the anterior free portion (Fig. <xref ref-type="fig" rid="F16">91</xref>). Abdominal segment VIII with three dorsal lobes, the outer two each with 1 setose dorsal papilla (Fig. <xref ref-type="fig" rid="F16">92</xref>). Anus with branched opening, and 4 asetose anal papillae (Fig. <xref ref-type="fig" rid="F16">93</xref>).</p><p><italic>Pupa</italic>: Prothoracic spiracle about 220 μm long (<italic>n</italic> = 1).</p></tp:treatment-sec><tp:treatment-sec sec-type="distribution" id="SECID0EKDDI"><title>Distribution.</title><p>Russian Far East (<xref ref-type="bibr" rid="B19">Kovalev 1964</xref>; <xref ref-type="bibr" rid="B38">Tokuda et al. 2003</xref>).</p><!--PageBreak--></tp:treatment-sec><tp:treatment-sec sec-type="remarks" id="SECID0EZDDI"><title>Remarks.</title><p>Although <xref ref-type="bibr" rid="B19">Kovalev (1964)</xref> mentioned that <italic><tp:taxon-name><tp:taxon-name-part taxon-name-part-type="genus" reg="Schizomyia">S.</tp:taxon-name-part><tp:taxon-name-part taxon-name-part-type="species" reg="asteris">asteris</tp:taxon-name-part></tp:taxon-name></italic> is closest to <italic><tp:taxon-name><tp:taxon-name-part taxon-name-part-type="genus" reg="Schizomyia">S.</tp:taxon-name-part><tp:taxon-name-part taxon-name-part-type="species" reg="doellingeriae">doellingeriae</tp:taxon-name-part></tp:taxon-name></italic>, <xref ref-type="bibr" rid="B38">Tokuda et al. (2003)</xref> showed that they are distinguishable by the number of lateral papillae, terminal papillae, and the shape of anal opening.</p><fig id="F17" position="float" orientation="portrait"><label>Figures 94–95.</label><caption><p>Dorsal view of pupal abdominal segments. <bold>94</bold><italic><tp:taxon-name><tp:taxon-name-part taxon-name-part-type="genus" reg="Schizomyia">Schizomyia</tp:taxon-name-part><tp:taxon-name-part taxon-name-part-type="species" reg="soyogo">soyogo</tp:taxon-name-part></tp:taxon-name></italic><bold>95</bold><italic><tp:taxon-name><tp:taxon-name-part taxon-name-part-type="genus" reg="Schizomyia">Schizomyia</tp:taxon-name-part><tp:taxon-name-part taxon-name-part-type="species" reg="sasaki">sasaki</tp:taxon-name-part></tp:taxon-name></italic>. Scale bar: 100 µm.</p></caption><graphic xmlns:xlink="http://www.w3.org/1999/xlink" xlink:href="zookeys-808-123-g017.jpg" position="float" orientation="portrait" xlink:type="simple" id="oo_250424.jpg"/></fig><fig id="F18" position="float" orientation="portrait"><label>Figure 96.</label><caption><p>A phylogenetic reconstruction based on partial sequences of cytochrome oxidase subunit I (<abbrev xmlns:xlink="http://www.w3.org/1999/xlink" xlink:title="cytochrome oxidase subunit I" id="ABBRID0EMGDI" xlink:type="simple">COI</abbrev>) and 12S small ribosomal subunit genes. The topology and branch length were produced by the maximum likelihood method (note the scale bar). Bootstrap values are indicated at branches gaining more than 50% support (10<sup>3</sup> replications).</p></caption><graphic xmlns:xlink="http://www.w3.org/1999/xlink" xlink:href="zookeys-808-123-g018.jpg" position="float" orientation="portrait" xlink:type="simple" id="oo_250425.jpg"/></fig><!--PageBreak--></tp:treatment-sec><tp:treatment-sec><!--Section generated to contain objects referenced in tp:taxon-treatment.--><supplementary-material xmlns:xlink="http://www.w3.org/1999/xlink" id="S1" position="float" orientation="portrait" xlink:type="simple"><label>Supplementary material 1</label><caption><p>Supplementary data</p></caption><p>Data type: measurements</p><p>Explanation note: <bold>Table S1.</bold> Length (μm) of each leg segment in <italic><tp:taxon-name><tp:taxon-name-part taxon-name-part-type="genus" reg="Schizomyia">Schizomyia</tp:taxon-name-part><tp:taxon-name-part taxon-name-part-type="species" reg="achyranthesae">achyranthesae</tp:taxon-name-part></tp:taxon-name></italic> and <italic><tp:taxon-name><tp:taxon-name-part taxon-name-part-type="genus" reg="Schizomyia">S.</tp:taxon-name-part><tp:taxon-name-part taxon-name-part-type="species" reg="diplocyclosae">diplocyclosae</tp:taxon-name-part></tp:taxon-name></italic>. <bold>Table S2.</bold> Length (μm) of each leg segment in <italic><tp:taxon-name><tp:taxon-name-part taxon-name-part-type="genus" reg="Schizomyia">Schizomyia</tp:taxon-name-part><tp:taxon-name-part taxon-name-part-type="species" reg="tokudai">tokudai</tp:taxon-name-part></tp:taxon-name></italic> and <italic><tp:taxon-name><tp:taxon-name-part taxon-name-part-type="genus" reg="Schizomyia">S.</tp:taxon-name-part><tp:taxon-name-part taxon-name-part-type="species" reg="usubai">usubai</tp:taxon-name-part></tp:taxon-name></italic>. <bold>Table S3.</bold> Length (μm) of each leg segment in <italic><tp:taxon-name><tp:taxon-name-part taxon-name-part-type="genus" reg="Schizomyia">Schizomyia</tp:taxon-name-part><tp:taxon-name-part taxon-name-part-type="species" reg="paederiae">paederiae</tp:taxon-name-part></tp:taxon-name></italic> and <italic><tp:taxon-name><tp:taxon-name-part taxon-name-part-type="genus" reg="Schizomyia">S.</tp:taxon-name-part><tp:taxon-name-part taxon-name-part-type="species" reg="galiorum">galiorum</tp:taxon-name-part></tp:taxon-name></italic>. <bold>Table S4.</bold> Length (μm) of each leg segment in <italic><tp:taxon-name><tp:taxon-name-part taxon-name-part-type="genus" reg="Schizomyia">Schizomyia</tp:taxon-name-part><tp:taxon-name-part taxon-name-part-type="species" reg="patriniae">patriniae</tp:taxon-name-part></tp:taxon-name></italic> and <italic><tp:taxon-name><tp:taxon-name-part taxon-name-part-type="genus" reg="Schizomyia">S.</tp:taxon-name-part><tp:taxon-name-part taxon-name-part-type="species" reg="asteris">asteris</tp:taxon-name-part></tp:taxon-name></italic>.</p><media xlink:href="zookeys-808-123-s001.docx" mimetype="application" mime-subtype="vnd.openxmlformats-officedocument.wordprocessingml.document" position="float" orientation="portrait" xlink:type="simple" id="oo_250426.docx"/><permissions><license license-type="creative-commons-attribution" xlink:href="http://creativecommons.org/licenses/by/4.0/" xlink:type="simple"><license-p>This is an open access article distributed under the terms of the Creative Commons Attribution License (CC BY 4.0), which permits unrestricted use, distribution, and reproduction in any medium, provided the original author and source are credited.</license-p></license></permissions><attrib specific-use="authors">Ayman Khamis Elsayed, Junichi Yukawa, Makoto Tokuda</attrib></supplementary-material></tp:treatment-sec><ref-list><ref id="B19"><mixed-citation xmlns:xlink="http://www.w3.org/1999/xlink" xlink:type="simple"><person-group><name name-style="western"><surname>Kovalev</surname><given-names>OV</given-names></name></person-group> (<year>1964</year>) <article-title>A review of the gall midges (<tp:taxon-name><tp:taxon-name-part taxon-name-part-type="order">Diptera</tp:taxon-name-part></tp:taxon-name>, <tp:taxon-name><tp:taxon-name-part taxon-name-part-type="family">Itonididae</tp:taxon-name-part></tp:taxon-name>) of the extreme south of the Soviet Far East. I. The supertribe Asphondylidi.</article-title><source>Entomological Review</source><volume>43</volume>: <fpage>215</fpage>–<lpage>228</lpage>.</mixed-citation></ref><ref id="B38"><mixed-citation xmlns:xlink="http://www.w3.org/1999/xlink" xlink:type="simple"><person-group><name name-style="western"><surname>Tokuda</surname><given-names>M</given-names></name><name name-style="western"><surname>Yukawa</surname><given-names>J</given-names></name><name name-style="western"><surname>Kuznetsov</surname><given-names>VN</given-names></name><name name-style="western"><surname>Kozhevnikov</surname><given-names>AE</given-names></name></person-group> (<year>2003</year>) <italic><tp:taxon-name><tp:taxon-name-part taxon-name-part-type="genus">Asteralobia</tp:taxon-name-part></tp:taxon-name></italic> gall midges (<tp:taxon-name><tp:taxon-name-part taxon-name-part-type="order">Diptera</tp:taxon-name-part></tp:taxon-name>: <tp:taxon-name><tp:taxon-name-part taxon-name-part-type="family">Cecidomyiidae</tp:taxon-name-part></tp:taxon-name>) on <italic><tp:taxon-name><tp:taxon-name-part taxon-name-part-type="genus">Aster</tp:taxon-name-part></tp:taxon-name></italic> species (<tp:taxon-name><tp:taxon-name-part taxon-name-part-type="family">Asteraceae</tp:taxon-name-part></tp:taxon-name>) in Japan and the Russian Far East. Esakia 43: 1–10.</mixed-citation></ref></ref-list></tp:taxon-treatment>
